# Supplementary material for: Identification of common stria vascularis cellular alteration in sensorineural hearing loss based on ScRNA-seq
Source: BMC Genomics. 2024 Feb 27;25:213. doi: 10.1186/s12864-024-10122-7 (PMC10897997; doi:10.1186/s12864-024-10122-7)
Supplement: Supplementary file 7 — Supplementary Material 7. [file 12864_2024_10122_MOESM7_ESM.xlsx]

## Sheet: adult_vs_aged.deg
Table S1. List of differently expressed genes between aged and adult groups.
genes	p_val	avg_log2FC	pct.1	pct.2	p_val_adj	cluster
Iigp1	5.76e-117	2.80837	0.438	0.094	1.83e-112	adult_aged
Ly6a	4.58e-113	2.02697	0.325	0.013	1.46e-108	adult_aged
Sncg	1.57e-111	1.57931	0.462	0.141	4.99e-107	adult_aged
Slc12a2	3.63e-104	-1.44604	0.449	0.772	1.15e-99	adult_aged
Ly6e	7.84e-104	1.46724	0.422	0.099	2.49e-99	adult_aged
Stmn3	7.28e-92	-2.01075	0.125	0.394	2.32e-87	adult_aged
Apod	2.98e-87	1.38167	0.733	0.456	9.48e-83	adult_aged
Irf1	1.73e-83	1.65615	0.493	0.222	5.5e-79	adult_aged
ND1	3.82e-80	-0.73695	0.943	0.998	1.22e-75	adult_aged
Anks1b	1.07e-79	1.6224	0.622	0.35	3.4e-75	adult_aged
Atp1a1	1.07e-78	-1.04991	0.59	0.833	3.39e-74	adult_aged
Ckb	1.14e-77	-0.772498	0.763	0.922	3.62e-73	adult_aged
Ndufb9	8.53e-77	-0.854091	0.563	0.828	2.71e-72	adult_aged
Mif	2.77e-76	-0.894615	0.635	0.87	8.81e-72	adult_aged
Cox4i1	6.51e-75	-0.679406	0.868	0.976	2.07e-70	adult_aged
Cox8b	2.13e-73	-1.05039	0.29	0.56	6.76e-69	adult_aged
Chchd10	3.06e-71	-0.961559	0.562	0.788	9.71e-67	adult_aged
ND3	5.9e-68	-0.802448	0.644	0.897	1.88e-63	adult_aged
Cp	1.31e-67	1.10633	0.726	0.425	4.17e-63	adult_aged
H3f3b	2.67e-67	1.13415	0.913	0.877	8.49e-63	adult_aged
Cox5a	3.19e-67	-0.814484	0.467	0.745	1.02e-62	adult_aged
Ebf1	1.53e-66	1.10408	0.671	0.376	4.86e-62	adult_aged
Efemp1	2.43e-66	0.992844	0.617	0.359	7.74e-62	adult_aged
Car14	3.6e-66	-0.840559	0.455	0.704	1.14e-61	adult_aged
H2-D1	5.51e-66	0.8753	0.673	0.484	1.75e-61	adult_aged
Rbm3	1.82e-65	-0.58954	0.357	0.628	5.77e-61	adult_aged
Itih5	2.89e-65	0.974141	0.639	0.346	9.19e-61	adult_aged
S100b	4.27e-65	-0.855962	0.396	0.671	1.36e-60	adult_aged
ND2	7.47e-65	-0.882033	0.957	0.996	2.37e-60	adult_aged
Emcn	1.86e-63	0.969026	0.675	0.376	5.9e-59	adult_aged
Nlk	9.16e-63	-0.843669	0.393	0.66	2.91e-58	adult_aged
S100a1	1.08e-62	-0.969477	0.642	0.859	3.42e-58	adult_aged
Ptgds	2.13e-62	-1.15887	0.613	0.832	6.78e-58	adult_aged
Neat1	3.41e-62	-0.872783	0.389	0.659	1.08e-57	adult_aged
Dclk1	8.25e-62	-0.841659	0.362	0.649	2.62e-57	adult_aged
Irgm1	1.8e-61	1.1692	0.381	0.147	5.71e-57	adult_aged
H2-K1	2.4e-61	0.827248	0.623	0.392	7.61e-57	adult_aged
Atp1b1	9.07e-61	-1.18796	0.51	0.737	2.88e-56	adult_aged
Cavin2	1.44e-60	0.934365	0.658	0.376	4.59e-56	adult_aged
Oasl2	1.53e-60	0.925436	0.244	0.04	4.86e-56	adult_aged
Hspb1	7.7e-60	0.84911	0.685	0.397	2.45e-55	adult_aged
Ifit1	1.84e-59	1.39351	0.274	0.059	5.84e-55	adult_aged
Ifitm3	2.3e-59	1.00444	0.891	0.824	7.31e-55	adult_aged
Id3	2.98e-59	1.21474	0.656	0.416	9.48e-55	adult_aged
Bst2	1.21e-58	1.05452	0.633	0.407	3.84e-54	adult_aged
Plpp3	9.84e-58	0.907659	0.743	0.524	3.13e-53	adult_aged
Egr1	1.33e-57	0.769815	0.729	0.422	4.23e-53	adult_aged
Atp1a2	1.69e-57	0.91921	0.633	0.378	5.39e-53	adult_aged
Cox6c	3.6e-57	-0.628202	0.805	0.96	1.14e-52	adult_aged
Retreg1	4.67e-57	-0.703929	0.328	0.58	1.48e-52	adult_aged
Dct	5.97e-56	-0.922098	0.362	0.635	1.9e-51	adult_aged
Jund	1.22e-55	0.752034	0.922	0.821	3.87e-51	adult_aged
Fos	4.47e-55	0.744515	0.801	0.536	1.42e-50	adult_aged
Hhatl	7.4e-55	-1.08814	0.281	0.509	2.35e-50	adult_aged
Col23a1	8.42e-55	1.2981	0.418	0.201	2.68e-50	adult_aged
Scd2	2.07e-54	-0.779042	0.431	0.635	6.57e-50	adult_aged
Igfbp2	2.69e-54	0.853096	0.608	0.353	8.57e-50	adult_aged
Atp5o	7.33e-54	-0.618509	0.486	0.743	2.33e-49	adult_aged
Rplp1	3.75e-53	0.608945	0.963	0.968	1.19e-48	adult_aged
Higd1a	6.4e-53	-0.699746	0.319	0.555	2.03e-48	adult_aged
ND4	7.75e-53	-0.681451	0.985	0.999	2.46e-48	adult_aged
Cox7c	7.81e-53	-0.599735	0.722	0.904	2.48e-48	adult_aged
Fosb	9.7e-53	0.996324	0.654	0.401	3.08e-48	adult_aged
Slc25a4	1.11e-52	-0.56855	0.843	0.95	3.53e-48	adult_aged
Mybpc1	4.72e-52	1.29704	0.551	0.321	1.5e-47	adult_aged
Ndufa4	5.55e-52	-0.661399	0.733	0.896	1.76e-47	adult_aged
Socs1	5.55e-52	1.10243	0.255	0.064	1.76e-47	adult_aged
Tnfaip6	5.98e-52	1.02769	0.637	0.363	1.9e-47	adult_aged
Trpm3	1.01e-51	1.02011	0.742	0.487	3.22e-47	adult_aged
Isg15	1.03e-51	0.962821	0.215	0.034	3.27e-47	adult_aged
Uqcrh	1.06e-51	-0.467295	0.79	0.953	3.37e-47	adult_aged
Clic4	2.56e-51	0.840514	0.777	0.552	8.14e-47	adult_aged
Uqcr11	3.1e-51	-0.626988	0.649	0.86	9.85e-47	adult_aged
Ptn	3.19e-51	0.906152	0.904	0.799	1.02e-46	adult_aged
Mdk	1.2e-50	0.865209	0.69	0.514	3.81e-46	adult_aged
Zfp36l1	1.71e-50	0.892171	0.792	0.583	5.43e-46	adult_aged
Atp5mpl	2.01e-50	-0.652496	0.503	0.743	6.4e-46	adult_aged
Cox5b	2.37e-50	-0.642072	0.589	0.81	7.55e-46	adult_aged
Sytl2	2.6e-50	-0.717031	0.385	0.606	8.27e-46	adult_aged
Rps24	4.49e-50	0.638877	0.948	0.95	1.43e-45	adult_aged
Cox7a2	4.98e-50	-0.612951	0.748	0.909	1.58e-45	adult_aged
Hpse	1.61e-49	-0.992669	0.279	0.499	5.11e-45	adult_aged
Uqcr10	1.67e-49	-0.628575	0.586	0.796	5.32e-45	adult_aged
Rpsa	2.75e-49	0.621687	0.919	0.876	8.73e-45	adult_aged
Gjb6	4.79e-49	-0.983545	0.264	0.467	1.52e-44	adult_aged
Syngr1	5.65e-49	-0.777093	0.295	0.546	1.8e-44	adult_aged
Fmn1	5.8e-49	-0.548095	0.34	0.624	1.84e-44	adult_aged
Rpl10	1.02e-48	0.556951	0.915	0.898	3.25e-44	adult_aged
Kcnj10	1.56e-48	-0.91937	0.264	0.482	4.94e-44	adult_aged
Atp5g3	2.52e-48	-0.63666	0.513	0.733	8e-44	adult_aged
Gjb2	2.92e-48	-0.848596	0.229	0.435	9.28e-44	adult_aged
Cryab	3.23e-48	-0.508814	0.441	0.711	1.03e-43	adult_aged
Sgcd	3.64e-48	1.33957	0.386	0.189	1.16e-43	adult_aged
Rhoj	3.76e-48	1.34017	0.534	0.317	1.2e-43	adult_aged
COX3	7.04e-48	-0.6411	0.998	1	2.24e-43	adult_aged
Uqcc2	2.21e-47	-0.645492	0.403	0.637	7.04e-43	adult_aged
Myo16	1.16e-46	0.536167	0.143	0.003	3.7e-42	adult_aged
Btg2	5.55e-46	0.687699	0.705	0.428	1.77e-41	adult_aged
Cebpd	8.67e-46	1.02231	0.633	0.386	2.76e-41	adult_aged
Ier3	1.35e-45	0.969044	0.679	0.462	4.3e-41	adult_aged
COX2	1.52e-45	-0.552633	0.999	1	4.82e-41	adult_aged
Gsta4	4.42e-45	-1.17372	0.646	0.822	1.41e-40	adult_aged
Cox8a	6.12e-45	-0.492581	0.861	0.97	1.95e-40	adult_aged
Kcnk3	1.12e-44	-0.444069	0.057	0.216	3.55e-40	adult_aged
Clu	1.42e-44	0.7557	0.624	0.386	4.51e-40	adult_aged
Apoe	1.85e-44	0.6684	0.964	0.888	5.89e-40	adult_aged
Atp5b	3.23e-44	-0.592697	0.69	0.88	1.03e-39	adult_aged
Psap	6.25e-44	-0.597714	0.645	0.86	1.99e-39	adult_aged
Reep5	7.28e-44	-0.719277	0.393	0.624	2.31e-39	adult_aged
Atp5l	2.75e-43	-0.516936	0.72	0.891	8.75e-39	adult_aged
Psmb8	3.54e-43	0.680748	0.221	0.057	1.12e-38	adult_aged
Akap12	3.58e-43	0.726307	0.632	0.368	1.14e-38	adult_aged
Tshz2	6.21e-43	0.78384	0.64	0.416	1.97e-38	adult_aged
Uqcrq	6.69e-43	-0.608848	0.541	0.758	2.13e-38	adult_aged
Ednrb	8.26e-43	-0.969246	0.264	0.463	2.63e-38	adult_aged
Atp5e	2.31e-42	-0.559863	0.725	0.904	7.36e-38	adult_aged
Ndufa1	3.45e-42	-0.655786	0.441	0.655	1.1e-37	adult_aged
Spire1	3.83e-42	-0.642386	0.309	0.516	1.22e-37	adult_aged
Edil3	3.83e-42	-0.872895	0.247	0.44	1.22e-37	adult_aged
Arhgap20	5.37e-42	-0.656518	0.281	0.487	1.71e-37	adult_aged
Sox10	6.31e-42	-0.700873	0.269	0.472	2.01e-37	adult_aged
Gm4951	1.88e-41	0.782382	0.125	0.001	5.96e-37	adult_aged
Irgm2	3.21e-41	0.887864	0.351	0.167	1.02e-36	adult_aged
Rasgrf1	8.12e-41	0.70895	0.201	0.046	2.58e-36	adult_aged
Klf2	4.18e-40	0.839659	0.608	0.36	1.33e-35	adult_aged
Zfp36	6.38e-40	0.690259	0.659	0.412	2.03e-35	adult_aged
Cystm1	1.67e-39	-0.554727	0.342	0.57	5.32e-35	adult_aged
Atf3	2.12e-39	0.829796	0.605	0.361	6.75e-35	adult_aged
Pgp	2.81e-39	-0.552955	0.36	0.558	8.94e-35	adult_aged
Rps19	4.95e-39	0.545996	0.919	0.887	1.57e-34	adult_aged
Pcdh9	7.13e-39	1.34703	0.489	0.306	2.26e-34	adult_aged
Ptma	7.92e-39	0.536167	0.929	0.919	2.52e-34	adult_aged
Junb	9.26e-39	0.437528	0.799	0.522	2.94e-34	adult_aged
Pam	1.88e-38	0.566896	0.733	0.474	5.98e-34	adult_aged
Cox7b	2.59e-38	-0.609669	0.551	0.74	8.25e-34	adult_aged
Vegfb	2.82e-38	-0.574924	0.388	0.598	8.98e-34	adult_aged
Oxct1	3.36e-38	-0.690903	0.497	0.699	1.07e-33	adult_aged
Atp5a1	5.78e-38	-0.513484	0.732	0.89	1.84e-33	adult_aged
Ss18l2	7.54e-38	-0.52829	0.374	0.596	2.4e-33	adult_aged
Hsp90b1	7.56e-38	0.468078	0.857	0.865	2.4e-33	adult_aged
Cox6a1	1.23e-37	-0.534857	0.534	0.747	3.92e-33	adult_aged
Fxyd3	4.65e-37	-1.28015	0.237	0.421	1.48e-32	adult_aged
Cyp2j6	5.19e-37	-0.542168	0.27	0.47	1.65e-32	adult_aged
Pltp	6.92e-37	0.736705	0.468	0.297	2.2e-32	adult_aged
Hif1a	9.83e-37	-0.630927	0.532	0.709	3.13e-32	adult_aged
Tbx2	9.88e-37	-0.697872	0.287	0.485	3.14e-32	adult_aged
Kcnj13	1.04e-36	-1.17978	0.208	0.39	3.3e-32	adult_aged
Rgs2	1.47e-36	1.03417	0.517	0.326	4.67e-32	adult_aged
Ldhb	1.67e-36	-0.720585	0.651	0.825	5.32e-32	adult_aged
Rnf213	1.91e-36	0.711547	0.333	0.153	6.08e-32	adult_aged
Ifi47	2.21e-36	0.5454	0.115	0.004	7.01e-32	adult_aged
Tyr	3.74e-36	-0.701971	0.265	0.474	1.19e-31	adult_aged
Hsd17b11	4.7e-36	-0.554188	0.445	0.647	1.49e-31	adult_aged
Chpt1	4.72e-36	-0.566919	0.526	0.72	1.5e-31	adult_aged
Jun	4.88e-36	0.525094	0.846	0.665	1.55e-31	adult_aged
Xdh	6e-36	0.786004	0.207	0.06	1.91e-31	adult_aged
Ndufs6	7.04e-36	-0.679523	0.428	0.619	2.24e-31	adult_aged
Rtp4	7.09e-36	0.617752	0.352	0.168	2.25e-31	adult_aged
Rgs16	9.08e-36	0.84059	0.536	0.32	2.89e-31	adult_aged
Opcml	1.15e-35	-0.695566	0.124	0.285	3.64e-31	adult_aged
Atp5d	1.45e-35	-0.493989	0.718	0.884	4.61e-31	adult_aged
F3	2.22e-35	-0.625749	0.262	0.449	7.07e-31	adult_aged
Nckap1	2.39e-35	-0.557484	0.509	0.724	7.58e-31	adult_aged
Hint1	2.44e-35	-0.472403	0.57	0.796	7.75e-31	adult_aged
Tns1	3.31e-35	-0.501478	0.41	0.622	1.05e-30	adult_aged
Phlpp1	3.61e-35	-0.579947	0.452	0.668	1.15e-30	adult_aged
Slc1a3	5.22e-35	0.809184	0.512	0.325	1.66e-30	adult_aged
Pid1	6.34e-35	0.693249	0.62	0.372	2.01e-30	adult_aged
Rps8	6.54e-35	0.529734	0.95	0.966	2.08e-30	adult_aged
Pkm	8.4e-35	-0.634208	0.605	0.786	2.67e-30	adult_aged
Cited1	9.15e-35	-0.8109	0.211	0.379	2.91e-30	adult_aged
Btg1	9.49e-35	0.691381	0.503	0.333	3.02e-30	adult_aged
Gadd45g	1.72e-34	0.759385	0.582	0.351	5.47e-30	adult_aged
Parp14	1.79e-34	0.613566	0.246	0.089	5.69e-30	adult_aged
Slfn5	2.28e-34	0.519715	0.146	0.023	7.23e-30	adult_aged
St3gal4	2.3e-34	-0.5081	0.351	0.554	7.32e-30	adult_aged
Mlana	3.3e-34	-0.634351	0.282	0.496	1.05e-29	adult_aged
H2aj	4.16e-34	-0.556127	0.299	0.475	1.32e-29	adult_aged
Rpl30	5.95e-34	0.482387	0.921	0.943	1.89e-29	adult_aged
Mpc2	6.81e-34	-0.577302	0.495	0.697	2.16e-29	adult_aged
Gm10076	9.31e-34	0.566209	0.614	0.488	2.96e-29	adult_aged
Gpr37	9.84e-34	-0.612994	0.195	0.355	3.13e-29	adult_aged
ATP6	1.21e-33	-0.559577	0.999	1	3.85e-29	adult_aged
Tjp1	1.7e-33	0.669364	0.701	0.519	5.39e-29	adult_aged
Odc1	1.89e-33	0.998679	0.445	0.282	5.99e-29	adult_aged
Cebpb	2.67e-33	0.747196	0.601	0.379	8.5e-29	adult_aged
Atp6v1e1	5.27e-33	-0.486318	0.439	0.637	1.68e-28	adult_aged
Rpl21	6.06e-33	0.485432	0.94	0.946	1.93e-28	adult_aged
Nrcam	7.4e-33	-0.765541	0.228	0.396	2.35e-28	adult_aged
F830016B08Rik	9.99e-33	0.900521	0.118	0.01	3.17e-28	adult_aged
Nr2f2	1.24e-32	0.616146	0.578	0.374	3.94e-28	adult_aged
Rpl35	1.91e-32	0.50289	0.792	0.701	6.08e-28	adult_aged
Pde1c	2.25e-32	-0.665196	0.322	0.513	7.15e-28	adult_aged
Slco1c1	2.38e-32	0.902136	0.516	0.327	7.58e-28	adult_aged
Rps20	2.59e-32	0.456829	0.924	0.939	8.23e-28	adult_aged
Fbxl7	2.64e-32	-0.424304	0.401	0.624	8.39e-28	adult_aged
Lgals3	3.12e-32	0.828904	0.109	0.006	9.9e-28	adult_aged
Tgm2	1.46e-31	0.786521	0.283	0.132	4.64e-27	adult_aged
Mob3b	1.55e-31	-0.636057	0.341	0.527	4.94e-27	adult_aged
Dipk1a	1.62e-31	-0.561061	0.287	0.458	5.16e-27	adult_aged
Ncam1	1.71e-31	-0.600187	0.256	0.427	5.44e-27	adult_aged
Fxyd6	1.78e-31	0.652672	0.507	0.34	5.66e-27	adult_aged
Serping1	2.2e-31	0.680869	0.436	0.271	7e-27	adult_aged
Nmnat2	2.34e-31	-0.594222	0.214	0.38	7.45e-27	adult_aged
Fgf1	3.21e-31	-0.517503	0.243	0.419	1.02e-26	adult_aged
Ppfibp2	3.8e-31	-0.505692	0.287	0.476	1.21e-26	adult_aged
Slc45a2	4.47e-31	-0.584778	0.272	0.481	1.42e-26	adult_aged
Aldoa	4.53e-31	-0.549483	0.68	0.835	1.44e-26	adult_aged
Hspa8	6.43e-31	0.399969	0.954	0.953	2.05e-26	adult_aged
Appl2	8.13e-31	-0.50234	0.283	0.455	2.58e-26	adult_aged
5031439G07Rik	1.26e-30	-0.419254	0.379	0.604	4.02e-26	adult_aged
Ndufc1	1.41e-30	-0.469471	0.526	0.714	4.48e-26	adult_aged
Frmpd4	1.6e-30	0.963076	0.304	0.156	5.1e-26	adult_aged
Ndufb10	2.01e-30	-0.439551	0.587	0.78	6.37e-26	adult_aged
Mitf	2.28e-30	-0.574349	0.3	0.491	7.25e-26	adult_aged
Rps15	2.38e-30	0.415096	0.94	0.927	7.58e-26	adult_aged
Cox6b1	2.86e-30	-0.441777	0.712	0.869	9.1e-26	adult_aged
Rpl9	4.28e-30	0.471813	0.932	0.951	1.36e-25	adult_aged
Cycs	4.6e-30	-0.432092	0.401	0.604	1.46e-25	adult_aged
Cav1	5.85e-30	0.542918	0.626	0.414	1.86e-25	adult_aged
Rps3	6.87e-30	0.463824	0.905	0.902	2.18e-25	adult_aged
Rpl27a	8.19e-30	0.449055	0.939	0.937	2.6e-25	adult_aged
Tinagl1	8.27e-30	-0.672274	0.273	0.435	2.63e-25	adult_aged
Rpl18a	9.83e-30	0.431696	0.932	0.938	3.12e-25	adult_aged
Paqr6	1.04e-29	-0.465003	0.129	0.264	3.32e-25	adult_aged
Rps6	1.2e-29	0.454693	0.898	0.856	3.81e-25	adult_aged
Sp100	1.21e-29	0.517861	0.145	0.031	3.83e-25	adult_aged
Rplp2	1.3e-29	0.410231	0.922	0.916	4.14e-25	adult_aged
Gbp6	1.47e-29	0.443272	0.116	0.014	4.66e-25	adult_aged
Pgam1	1.62e-29	-0.511948	0.463	0.641	5.16e-25	adult_aged
Atp5j	1.67e-29	-0.441303	0.735	0.901	5.32e-25	adult_aged
Pfkl	1.74e-29	-0.466999	0.297	0.454	5.53e-25	adult_aged
Rps21	2.05e-29	0.430089	0.928	0.954	6.51e-25	adult_aged
Rspo3	2.35e-29	-1.03988	0.074	0.196	7.47e-25	adult_aged
Rps23	2.51e-29	0.406364	0.92	0.937	7.97e-25	adult_aged
Itm2b	2.76e-29	0.353468	0.952	0.968	8.78e-25	adult_aged
Selenop	3.33e-29	-0.810383	0.727	0.822	1.06e-24	adult_aged
Gpm6b	4.35e-29	0.519148	0.81	0.668	1.38e-24	adult_aged
Rpl23a	4.41e-29	0.41769	0.891	0.855	1.4e-24	adult_aged
Cmss1	4.44e-29	-0.384884	0.948	0.989	1.41e-24	adult_aged
Rpl12	5.3e-29	0.467164	0.874	0.841	1.68e-24	adult_aged
Loxl2	7.47e-29	-0.285786	0.027	0.117	2.38e-24	adult_aged
Ndufs5	8.77e-29	-0.453433	0.588	0.77	2.79e-24	adult_aged
Socs3	1.04e-28	0.670658	0.541	0.345	3.29e-24	adult_aged
Psmb9	1.08e-28	0.362281	0.12	0.017	3.43e-24	adult_aged
Cd47	1.23e-28	0.509499	0.745	0.638	3.9e-24	adult_aged
Rps12	1.41e-28	0.394252	0.941	0.948	4.49e-24	adult_aged
Gpd2	1.86e-28	-0.493888	0.277	0.442	5.9e-24	adult_aged
Ndufa6	1.93e-28	-0.408732	0.583	0.771	6.15e-24	adult_aged
Ifitm1	2.37e-28	0.675645	0.554	0.358	7.52e-24	adult_aged
Ndufa13	2.64e-28	-0.419552	0.725	0.896	8.39e-24	adult_aged
Nlgn1	2.73e-28	-0.697173	0.147	0.288	8.67e-24	adult_aged
Prkg1	3.08e-28	0.760489	0.873	0.748	9.78e-24	adult_aged
Ntm	3.12e-28	0.609104	0.202	0.073	9.93e-24	adult_aged
Atp5h	3.64e-28	-0.408193	0.747	0.898	1.16e-23	adult_aged
H2-Q4	5.08e-28	0.581728	0.213	0.082	1.61e-23	adult_aged
Rpl5	6.4e-28	0.449971	0.883	0.818	2.03e-23	adult_aged
Sgk3	7.59e-28	-0.482627	0.282	0.439	2.41e-23	adult_aged
Scrg1	9.1e-28	-0.525271	0.255	0.433	2.89e-23	adult_aged
Col8a1	1.22e-27	0.706526	0.354	0.207	3.88e-23	adult_aged
Dbi	1.25e-27	-0.52839	0.667	0.839	3.99e-23	adult_aged
Pnp	1.33e-27	0.84038	0.369	0.225	4.22e-23	adult_aged
Zbp1	1.38e-27	0.453489	0.122	0.021	4.4e-23	adult_aged
Cped1	1.45e-27	0.655969	0.634	0.47	4.61e-23	adult_aged
B2m	1.64e-27	0.463363	0.782	0.732	5.22e-23	adult_aged
Irf7	2.75e-27	0.548898	0.153	0.039	8.73e-23	adult_aged
Npnt	2.79e-27	-0.492117	0.144	0.272	8.87e-23	adult_aged
Spacdr	3.95e-27	-0.434871	0.41	0.571	1.25e-22	adult_aged
Mill2	4.05e-27	0.565543	0.249	0.114	1.29e-22	adult_aged
Gsta2	4.3e-27	-0.673769	0.166	0.299	1.37e-22	adult_aged
Ddx60	4.39e-27	0.420838	0.143	0.033	1.4e-22	adult_aged
Rpl37a	5.27e-27	0.42244	0.935	0.94	1.68e-22	adult_aged
Atp5c1	7.38e-27	-0.420717	0.617	0.788	2.35e-22	adult_aged
Gng11	8.61e-27	0.595643	0.468	0.327	2.74e-22	adult_aged
Rpl17	1.02e-26	0.403684	0.926	0.927	3.25e-22	adult_aged
Ust	1.09e-26	0.839507	0.563	0.37	3.46e-22	adult_aged
Cox7a1	1.12e-26	-0.545492	0.102	0.224	3.57e-22	adult_aged
CYTB	1.46e-26	-0.504956	0.997	0.999	4.65e-22	adult_aged
Rpl38	1.84e-26	0.439027	0.912	0.906	5.86e-22	adult_aged
Mdh1	2.16e-26	-0.544019	0.506	0.663	6.86e-22	adult_aged
ND4L	2.69e-26	-0.558612	0.525	0.716	8.56e-22	adult_aged
Rps10	2.92e-26	0.396128	0.936	0.963	9.28e-22	adult_aged
Gprc5b	2.96e-26	-0.392006	0.187	0.332	9.42e-22	adult_aged
Rpl14	2.99e-26	0.414499	0.897	0.872	9.51e-22	adult_aged
Met	3.05e-26	-0.53204	0.494	0.668	9.7e-22	adult_aged
Cyc1	3.2e-26	-0.42305	0.394	0.573	1.02e-21	adult_aged
Aif1l	3.73e-26	-0.678902	0.155	0.286	1.19e-21	adult_aged
Sbno2	3.82e-26	0.489392	0.565	0.368	1.22e-21	adult_aged
4931406C07Rik	4.01e-26	-0.442988	0.232	0.383	1.27e-21	adult_aged
Eef1a1	4.29e-26	0.345361	0.956	0.957	1.36e-21	adult_aged
Ndufa12	4.95e-26	-0.387806	0.462	0.651	1.57e-21	adult_aged
Grb14	7.19e-26	0.581849	0.504	0.331	2.29e-21	adult_aged
Plp1	7.2e-26	-0.521591	0.276	0.443	2.29e-21	adult_aged
Nrp2	7.43e-26	-0.496317	0.456	0.64	2.36e-21	adult_aged
Cpm	1.19e-25	0.527457	0.57	0.355	3.77e-21	adult_aged
Pgk1	1.32e-25	-0.471352	0.362	0.525	4.19e-21	adult_aged
Fstl1	1.62e-25	0.65218	0.448	0.31	5.14e-21	adult_aged
Gbp2	1.82e-25	0.43446	0.102	0.013	5.8e-21	adult_aged
Kcne1	1.87e-25	-0.997176	0.074	0.188	5.96e-21	adult_aged
Ndufa11	2.4e-25	-0.45169	0.562	0.729	7.63e-21	adult_aged
Rps5	2.46e-25	0.436016	0.894	0.89	7.83e-21	adult_aged
Enpp2	2.56e-25	0.40103	0.593	0.365	8.15e-21	adult_aged
Atp5j2	3.7e-25	-0.388369	0.685	0.846	1.18e-20	adult_aged
Robo2	4.34e-25	0.914723	0.478	0.314	1.38e-20	adult_aged
Rps3a1	4.94e-25	0.443756	0.923	0.919	1.57e-20	adult_aged
Vdac1	5.46e-25	-0.458987	0.434	0.603	1.74e-20	adult_aged
Atp5g1	5.65e-25	-0.433694	0.581	0.75	1.8e-20	adult_aged
Rps27	6.21e-25	0.418541	0.918	0.906	1.97e-20	adult_aged
Stat2	6.62e-25	0.546045	0.436	0.291	2.11e-20	adult_aged
Ndufab1	7.2e-25	-0.460573	0.486	0.651	2.29e-20	adult_aged
Tax1bp1	9.38e-25	-0.438831	0.65	0.792	2.98e-20	adult_aged
Rps16	1.1e-24	0.389679	0.934	0.935	3.5e-20	adult_aged
Stat3	1.47e-24	0.563631	0.601	0.452	4.68e-20	adult_aged
Tmsb10	1.48e-24	0.597271	0.519	0.392	4.7e-20	adult_aged
Sh3d19	1.69e-24	0.478501	0.7	0.49	5.36e-20	adult_aged
Aox3	1.79e-24	0.54644	0.479	0.315	5.69e-20	adult_aged
Cx3cl1	1.8e-24	0.631526	0.343	0.214	5.74e-20	adult_aged
Clstn1	1.81e-24	-0.659375	0.379	0.531	5.77e-20	adult_aged
Uqcrb	1.86e-24	-0.42439	0.641	0.791	5.92e-20	adult_aged
Lrrc4c	1.93e-24	0.652637	0.211	0.093	6.14e-20	adult_aged
Rbms1	2.26e-24	0.514796	0.773	0.677	7.17e-20	adult_aged
Nav2	2.31e-24	-0.280711	0.526	0.722	7.33e-20	adult_aged
Eef1d	2.36e-24	0.475032	0.762	0.655	7.51e-20	adult_aged
Smap1	2.44e-24	-0.40668	0.483	0.658	7.77e-20	adult_aged
0610012G03Rik	2.7e-24	-0.379727	0.358	0.522	8.58e-20	adult_aged
Gm29683	3.03e-24	0.777381	0.405	0.27	9.63e-20	adult_aged
Osbpl1a	3.49e-24	-0.421981	0.355	0.511	1.11e-19	adult_aged
Lrp2	3.92e-24	-1.44698	0.097	0.215	1.25e-19	adult_aged
Plxnc1	4.42e-24	-0.549124	0.237	0.373	1.41e-19	adult_aged
Ndufb7	4.61e-24	-0.414147	0.564	0.736	1.46e-19	adult_aged
Vdac2	4.99e-24	-0.403434	0.529	0.703	1.59e-19	adult_aged
Cd59a	5.11e-24	-0.566165	0.234	0.368	1.62e-19	adult_aged
Mboat2	5.51e-24	-0.381873	0.209	0.351	1.75e-19	adult_aged
Acot13	6.31e-24	-0.438599	0.33	0.474	2.01e-19	adult_aged
Lrrfip1	7.15e-24	-0.30701	0.328	0.534	2.27e-19	adult_aged
Mtmr10	7.16e-24	-0.491075	0.287	0.442	2.28e-19	adult_aged
Rgs4	7.59e-24	-0.595181	0.055	0.156	2.41e-19	adult_aged
Nfic	7.69e-24	-0.348693	0.558	0.706	2.44e-19	adult_aged
Grid2	9.48e-24	0.849468	0.544	0.353	3.01e-19	adult_aged
Gjc3	1.3e-23	-0.544178	0.209	0.342	4.12e-19	adult_aged
Cacna1d	1.3e-23	0.63271	0.568	0.453	4.14e-19	adult_aged
Fnbp1	1.33e-23	-0.375163	0.459	0.633	4.24e-19	adult_aged
Got1	1.34e-23	-0.335039	0.305	0.476	4.25e-19	adult_aged
Sytl3	1.37e-23	0.750643	0.357	0.216	4.35e-19	adult_aged
Dnase1	1.41e-23	-1.58111	0.104	0.222	4.49e-19	adult_aged
Cdh19	1.44e-23	-0.487021	0.235	0.378	4.57e-19	adult_aged
Taf1d	1.51e-23	-0.769636	0.423	0.558	4.79e-19	adult_aged
Lzts2	1.54e-23	-0.414514	0.337	0.486	4.88e-19	adult_aged
Vamp8	1.54e-23	-0.427501	0.503	0.671	4.89e-19	adult_aged
Cmtm5	1.71e-23	-0.458983	0.111	0.222	5.44e-19	adult_aged
Ank2	1.73e-23	0.59698	0.732	0.6	5.5e-19	adult_aged
Rpl10a	1.87e-23	0.395168	0.859	0.799	5.96e-19	adult_aged
Mob1b	2.31e-23	-0.446616	0.267	0.417	7.34e-19	adult_aged
Pgm2l1	2.56e-23	0.714036	0.401	0.271	8.14e-19	adult_aged
Bsg	2.77e-23	-0.370127	0.786	0.914	8.81e-19	adult_aged
Rtn4	2.99e-23	-0.355119	0.558	0.741	9.5e-19	adult_aged
Pitpnc1	3.24e-23	-0.402116	0.405	0.573	1.03e-18	adult_aged
Ucp2	4.59e-23	-0.426165	0.156	0.278	1.46e-18	adult_aged
Stox2	4.93e-23	-0.294425	0.375	0.57	1.57e-18	adult_aged
Timp3	5.34e-23	0.406099	0.915	0.831	1.7e-18	adult_aged
Paqr5	6.2e-23	-0.505459	0.06	0.162	1.97e-18	adult_aged
Adamts1	6.28e-23	0.943921	0.403	0.266	2e-18	adult_aged
Ogdh	6.29e-23	-0.325453	0.412	0.602	2e-18	adult_aged
Rpl37	7.45e-23	0.371004	0.912	0.919	2.37e-18	adult_aged
Arhgap39	7.52e-23	-0.544807	0.239	0.371	2.39e-18	adult_aged
Cers6	8.08e-23	-0.513618	0.271	0.412	2.57e-18	adult_aged
Chn2	8.42e-23	-0.454616	0.234	0.376	2.68e-18	adult_aged
Gbp7	8.9e-23	0.588171	0.226	0.103	2.83e-18	adult_aged
ND5	8.96e-23	-0.521552	0.849	0.96	2.85e-18	adult_aged
Atp5md	1.07e-22	-0.391539	0.464	0.627	3.39e-18	adult_aged
Icam1	2.08e-22	0.677767	0.25	0.129	6.63e-18	adult_aged
Mt3	2.11e-22	-1.01517	0.102	0.214	6.72e-18	adult_aged
Pbxip1	2.2e-22	-0.37243	0.372	0.532	7e-18	adult_aged
Mpzl1	2.4e-22	-0.412094	0.374	0.539	7.62e-18	adult_aged
Herc6	2.79e-22	0.526217	0.213	0.094	8.87e-18	adult_aged
Hsp90ab1	2.93e-22	0.312204	0.968	0.978	9.31e-18	adult_aged
Selenom	3.24e-22	0.497005	0.62	0.521	1.03e-17	adult_aged
Scn1b	3.59e-22	-0.583603	0.283	0.434	1.14e-17	adult_aged
Ndufb8	3.65e-22	-0.412652	0.563	0.721	1.16e-17	adult_aged
Ptprd	4.01e-22	0.724377	0.542	0.424	1.27e-17	adult_aged
Gbp3	5.94e-22	0.349858	0.1	0.017	1.89e-17	adult_aged
Rbp1	6.03e-22	0.36511	0.876	0.831	1.92e-17	adult_aged
Glul	6.59e-22	-0.396641	0.836	0.896	2.1e-17	adult_aged
Gadd45b	7.8e-22	0.713009	0.292	0.168	2.48e-17	adult_aged
Pla2g7	1.3e-21	-0.974718	0.334	0.46	4.14e-17	adult_aged
Kcnb2	1.45e-21	0.580514	0.589	0.363	4.62e-17	adult_aged
Slit3	1.81e-21	-0.265265	0.086	0.202	5.75e-17	adult_aged
Sdhb	1.91e-21	-0.358226	0.379	0.542	6.07e-17	adult_aged
Nr4a1	1.94e-21	0.4866	0.544	0.368	6.15e-17	adult_aged
Kctd14	1.97e-21	-0.387801	0.106	0.214	6.27e-17	adult_aged
Cisd1	2.2e-21	-0.420772	0.34	0.481	7e-17	adult_aged
Uqcrc1	2.26e-21	-0.377145	0.328	0.474	7.19e-17	adult_aged
Abhd6	2.33e-21	-0.364771	0.242	0.375	7.4e-17	adult_aged
Tmed10	2.39e-21	-0.331497	0.63	0.799	7.61e-17	adult_aged
Nme7	3.35e-21	-0.393551	0.226	0.358	1.06e-16	adult_aged
Ndufb6	3.78e-21	-0.374683	0.404	0.565	1.2e-16	adult_aged
Haghl	4.29e-21	-0.326288	0.145	0.264	1.36e-16	adult_aged
Fut9	4.45e-21	-0.485647	0.176	0.296	1.41e-16	adult_aged
Colec12	4.55e-21	0.376316	0.567	0.36	1.44e-16	adult_aged
Hnrnpc	4.71e-21	0.431864	0.544	0.429	1.5e-16	adult_aged
1810058I24Rik	5.45e-21	-0.346945	0.358	0.501	1.73e-16	adult_aged
Etnppl	5.81e-21	-0.4525	0.047	0.133	1.85e-16	adult_aged
Rpl23	6.61e-21	0.347672	0.946	0.974	2.1e-16	adult_aged
Dcaf6	7.29e-21	-0.349952	0.327	0.481	2.32e-16	adult_aged
Parp9	8.16e-21	0.430249	0.221	0.105	2.59e-16	adult_aged
Adgrd1	8.48e-21	0.532935	0.441	0.286	2.7e-16	adult_aged
ATP8	9.21e-21	-0.486301	0.264	0.396	2.93e-16	adult_aged
Nr2f1	9.94e-21	0.549187	0.426	0.299	3.16e-16	adult_aged
Cxcl12	1.02e-20	0.402737	0.15	0.053	3.26e-16	adult_aged
Etfb	1.18e-20	-0.377187	0.451	0.598	3.75e-16	adult_aged
Ndufv3	1.27e-20	-0.397746	0.449	0.583	4.03e-16	adult_aged
Sec11c	1.5e-20	-0.281202	0.385	0.574	4.78e-16	adult_aged
Rps7	1.52e-20	0.383643	0.908	0.916	4.85e-16	adult_aged
Pmepa1	1.79e-20	0.440675	0.342	0.21	5.69e-16	adult_aged
Narf	1.84e-20	-0.349167	0.162	0.281	5.84e-16	adult_aged
Pbx3	1.91e-20	0.798725	0.571	0.428	6.07e-16	adult_aged
Pmp22	1.96e-20	-0.38671	0.459	0.586	6.24e-16	adult_aged
Ano4	1.99e-20	0.817603	0.43	0.301	6.34e-16	adult_aged
Wdr91	2.02e-20	-0.450812	0.205	0.327	6.42e-16	adult_aged
Plscr2	2.19e-20	0.529422	0.269	0.145	6.95e-16	adult_aged
Phlda1	2.29e-20	-0.440371	0.596	0.726	7.29e-16	adult_aged
Fry	2.57e-20	-0.411682	0.084	0.19	8.18e-16	adult_aged
Rpl26	2.59e-20	0.333728	0.929	0.954	8.22e-16	adult_aged
Plscr1	2.7e-20	0.59126	0.375	0.245	8.6e-16	adult_aged
Ier2	2.9e-20	0.514719	0.614	0.454	9.21e-16	adult_aged
Ssr4	2.97e-20	-0.282997	0.455	0.628	9.44e-16	adult_aged
Metrn	3.35e-20	-0.408436	0.291	0.429	1.06e-15	adult_aged
Pou3f3	3.45e-20	0.557085	0.416	0.297	1.1e-15	adult_aged
St3gal6	3.54e-20	-0.395794	0.256	0.392	1.13e-15	adult_aged
Dnaaf9	4.1e-20	-0.282073	0.488	0.673	1.3e-15	adult_aged
C4b	4.24e-20	0.44209	0.348	0.207	1.35e-15	adult_aged
Prom2	4.48e-20	-0.486163	0.055	0.144	1.43e-15	adult_aged
Anxa1	4.99e-20	0.685944	0.514	0.388	1.59e-15	adult_aged
Gas1	5.08e-20	0.736642	0.283	0.165	1.62e-15	adult_aged
Ndufa8	5.42e-20	-0.332401	0.44	0.601	1.72e-15	adult_aged
Npm1	5.49e-20	0.387442	0.818	0.766	1.75e-15	adult_aged
Tkt	5.51e-20	-0.364894	0.469	0.606	1.75e-15	adult_aged
Thsd4	5.76e-20	0.693968	0.402	0.282	1.83e-15	adult_aged
Camk2n1	5.8e-20	0.432131	0.727	0.619	1.84e-15	adult_aged
Rps2	5.93e-20	0.325206	0.9	0.891	1.88e-15	adult_aged
Dynll2	6.75e-20	-0.422439	0.422	0.571	2.14e-15	adult_aged
Tmem37	7.62e-20	0.578266	0.47	0.36	2.42e-15	adult_aged
Padi2	8.08e-20	-0.585081	0.071	0.165	2.57e-15	adult_aged
Ltbp1	8.36e-20	0.356079	0.151	0.055	2.66e-15	adult_aged
Rpl13	8.38e-20	0.343025	0.96	0.976	2.66e-15	adult_aged
Ndufc2	8.8e-20	-0.385773	0.599	0.742	2.8e-15	adult_aged
Tenm2	8.99e-20	0.867844	0.451	0.309	2.86e-15	adult_aged
Mxd4	9.95e-20	-0.298345	0.396	0.56	3.16e-15	adult_aged
Tpi1	1.02e-19	-0.409598	0.545	0.696	3.23e-15	adult_aged
Slc41a2	1.02e-19	0.76152	0.344	0.228	3.23e-15	adult_aged
Drap1	1.06e-19	-0.315624	0.47	0.636	3.36e-15	adult_aged
Arid5a	1.09e-19	0.476989	0.256	0.138	3.45e-15	adult_aged
Creb5	1.14e-19	0.528223	0.43	0.285	3.63e-15	adult_aged
Rpl36a	1.21e-19	0.371851	0.846	0.789	3.85e-15	adult_aged
Ddr2	1.38e-19	0.586786	0.383	0.268	4.38e-15	adult_aged
Cdh18	1.47e-19	-0.561381	0.248	0.394	4.68e-15	adult_aged
Atp5pb	1.52e-19	-0.366	0.605	0.763	4.82e-15	adult_aged
Atp6v0b	1.6e-19	-0.282546	0.625	0.818	5.07e-15	adult_aged
Rpl7	1.6e-19	0.356601	0.902	0.907	5.08e-15	adult_aged
Rps13	1.64e-19	0.334499	0.906	0.901	5.21e-15	adult_aged
Hgd	1.64e-19	0.643975	0.334	0.219	5.22e-15	adult_aged
Ccl19	2.01e-19	0.428964	0.154	0.06	6.38e-15	adult_aged
Rps9	2.32e-19	0.336939	0.919	0.935	7.37e-15	adult_aged
6330403K07Rik	2.61e-19	0.507228	0.269	0.16	8.29e-15	adult_aged
Mcl1	2.68e-19	0.450251	0.654	0.539	8.53e-15	adult_aged
Gm3776	3.1e-19	-0.444401	0.156	0.261	9.86e-15	adult_aged
Rps15a	3.25e-19	0.350727	0.898	0.916	1.03e-14	adult_aged
Ndufb5	3.5e-19	-0.350894	0.531	0.684	1.11e-14	adult_aged
Tpd52	3.65e-19	-0.385602	0.226	0.347	1.16e-14	adult_aged
Rpl11	3.78e-19	0.308939	0.927	0.935	1.2e-14	adult_aged
Rpl22	3.84e-19	0.353127	0.868	0.865	1.22e-14	adult_aged
Sox5	4.52e-19	-0.346115	0.27	0.408	1.44e-14	adult_aged
Pip5k1b	4.61e-19	0.565618	0.831	0.709	1.46e-14	adult_aged
Samd4	5.37e-19	0.577768	0.486	0.345	1.71e-14	adult_aged
Slc48a1	5.51e-19	-0.366135	0.268	0.399	1.75e-14	adult_aged
Eya4	6.14e-19	0.671695	0.55	0.421	1.95e-14	adult_aged
Cerk	7.25e-19	-0.337765	0.362	0.524	2.3e-14	adult_aged
Lamb1	7.27e-19	-0.280347	0.038	0.115	2.31e-14	adult_aged
Cxadr	8.56e-19	0.510977	0.478	0.349	2.72e-14	adult_aged
S100a13	8.75e-19	-0.320862	0.539	0.714	2.78e-14	adult_aged
Bri3	9.23e-19	-0.368093	0.682	0.836	2.93e-14	adult_aged
Josd2	9.42e-19	-0.380536	0.279	0.394	2.99e-14	adult_aged
Dlc1	9.6e-19	-0.393936	0.514	0.659	3.05e-14	adult_aged
Utrn	1.28e-18	-0.254883	0.523	0.699	4.06e-14	adult_aged
Anxa2	1.33e-18	0.385459	0.506	0.384	4.22e-14	adult_aged
Aco2	1.33e-18	-0.349333	0.382	0.517	4.22e-14	adult_aged
Rsad2	1.34e-18	0.593818	0.126	0.04	4.24e-14	adult_aged
Rpl39	1.37e-18	0.336572	0.891	0.894	4.35e-14	adult_aged
Kctd12	1.48e-18	0.624056	0.39	0.277	4.71e-14	adult_aged
Tagln2	1.76e-18	0.373759	0.228	0.115	5.6e-14	adult_aged
G0s2	1.98e-18	-0.409931	0.269	0.387	6.28e-14	adult_aged
Ebf2	2.06e-18	0.658992	0.397	0.287	6.54e-14	adult_aged
Gas2l3	2.17e-18	0.531294	0.289	0.169	6.9e-14	adult_aged
Alcam	2.34e-18	-0.683432	0.105	0.21	7.43e-14	adult_aged
Glrx5	2.49e-18	-0.492312	0.272	0.383	7.91e-14	adult_aged
Lrp1	2.49e-18	0.497402	0.46	0.347	7.93e-14	adult_aged
Kcnq1	2.5e-18	-0.532453	0.074	0.169	7.94e-14	adult_aged
2610035D17Rik	2.53e-18	-0.28923	0.435	0.597	8.04e-14	adult_aged
Lgals9	2.75e-18	0.396668	0.214	0.105	8.74e-14	adult_aged
Tpt1	2.83e-18	0.255825	0.964	0.982	8.99e-14	adult_aged
Plcb1	2.86e-18	0.30838	0.121	0.036	9.09e-14	adult_aged
Sgms1	2.94e-18	-0.30796	0.305	0.445	9.35e-14	adult_aged
Fuca1	3.04e-18	-0.324106	0.45	0.624	9.65e-14	adult_aged
Iqgap2	3.44e-18	-0.477235	0.173	0.297	1.09e-13	adult_aged
Atp5k	3.55e-18	-0.417911	0.446	0.576	1.13e-13	adult_aged
Tnfrsf19	3.59e-18	0.537637	0.419	0.306	1.14e-13	adult_aged
Irx5	3.72e-18	0.333326	0.547	0.36	1.18e-13	adult_aged
Ptger3	3.72e-18	-0.314299	0.049	0.131	1.18e-13	adult_aged
Bhmt2	3.77e-18	0.563152	0.303	0.196	1.2e-13	adult_aged
Ndufb11	3.86e-18	-0.303467	0.669	0.826	1.23e-13	adult_aged
Sorl1	4.01e-18	-0.619808	0.081	0.177	1.27e-13	adult_aged
Sod2	4.13e-18	-0.434196	0.374	0.508	1.31e-13	adult_aged
Dpysl3	4.81e-18	0.587173	0.489	0.394	1.53e-13	adult_aged
Klf4	5.43e-18	0.657653	0.432	0.298	1.73e-13	adult_aged
Esrrb	6.19e-18	-0.535288	0.07	0.163	1.97e-13	adult_aged
Agt	7.9e-18	-0.437458	0.167	0.271	2.51e-13	adult_aged
Lima1	8.06e-18	0.505376	0.583	0.476	2.56e-13	adult_aged
Il10rb	8.94e-18	-0.343389	0.35	0.494	2.84e-13	adult_aged
Micos13	1.03e-17	-0.33288	0.483	0.622	3.28e-13	adult_aged
Tcn2	1.13e-17	-0.338538	0.33	0.465	3.58e-13	adult_aged
St3gal5	1.17e-17	-0.451998	0.262	0.38	3.72e-13	adult_aged
Lgi4	1.2e-17	-0.424629	0.132	0.231	3.83e-13	adult_aged
Washc3	1.22e-17	-0.839738	0.326	0.445	3.88e-13	adult_aged
Tra2a	1.35e-17	0.468259	0.678	0.584	4.29e-13	adult_aged
Ifit3b	1.39e-17	0.608372	0.141	0.053	4.42e-13	adult_aged
Cox17	1.4e-17	-0.37414	0.408	0.54	4.46e-13	adult_aged
Flrt2	1.52e-17	0.756415	0.421	0.299	4.83e-13	adult_aged
Eif2ak2	1.57e-17	0.48468	0.352	0.23	4.99e-13	adult_aged
Psmb5	1.7e-17	-0.315717	0.445	0.596	5.4e-13	adult_aged
Rpl8	1.7e-17	0.317173	0.915	0.953	5.41e-13	adult_aged
Eif4a2	1.81e-17	0.394119	0.667	0.589	5.77e-13	adult_aged
Nfkbiz	1.92e-17	0.680785	0.416	0.305	6.11e-13	adult_aged
Hadhb	1.96e-17	-0.334288	0.36	0.499	6.24e-13	adult_aged
Got2	2.17e-17	-0.339997	0.238	0.352	6.9e-13	adult_aged
Slc25a3	2.17e-17	-0.351298	0.698	0.834	6.91e-13	adult_aged
Txnip	2.22e-17	0.575165	0.585	0.471	7.06e-13	adult_aged
Mtch1	2.31e-17	-0.419383	0.62	0.759	7.34e-13	adult_aged
Rgs7bp	2.66e-17	0.523048	0.431	0.299	8.47e-13	adult_aged
Gpi1	2.91e-17	-0.290459	0.416	0.575	9.26e-13	adult_aged
0610043K17Rik	3.1e-17	0.568771	0.33	0.222	9.86e-13	adult_aged
Lef1	3.36e-17	0.592046	0.405	0.29	1.07e-12	adult_aged
Arf5	3.51e-17	-0.307478	0.563	0.704	1.12e-12	adult_aged
Ndufa3	3.71e-17	-0.320973	0.403	0.537	1.18e-12	adult_aged
Klhl29	3.97e-17	-0.35365	0.226	0.342	1.26e-12	adult_aged
Rhobtb3	4.25e-17	-0.265647	0.2	0.317	1.35e-12	adult_aged
Rpl19	4.73e-17	0.277619	0.93	0.966	1.5e-12	adult_aged
Ndufv1	5.76e-17	-0.327109	0.322	0.45	1.83e-12	adult_aged
Ndufs8	6e-17	-0.312349	0.313	0.437	1.91e-12	adult_aged
Cirbp	6.24e-17	-0.256593	0.27	0.406	1.98e-12	adult_aged
Slc25a5	7.14e-17	-0.354297	0.477	0.63	2.27e-12	adult_aged
Srsf7	7.67e-17	0.492756	0.611	0.532	2.44e-12	adult_aged
Stac	7.99e-17	-0.275194	0.321	0.458	2.54e-12	adult_aged
Tnfrsf21	8.05e-17	-0.41682	0.06	0.142	2.56e-12	adult_aged
Pacsin2	8.35e-17	-0.465535	0.256	0.368	2.65e-12	adult_aged
Clcn3	8.51e-17	-0.279121	0.31	0.439	2.7e-12	adult_aged
Rps11	9.45e-17	0.267201	0.913	0.947	3.01e-12	adult_aged
Krt7	9.52e-17	-0.390975	0.051	0.128	3.03e-12	adult_aged
Samd9l	1.01e-16	0.360469	0.284	0.167	3.21e-12	adult_aged
Cntn3	1.09e-16	0.740853	0.47	0.332	3.46e-12	adult_aged
Sort1	1.2e-16	-0.348222	0.343	0.468	3.81e-12	adult_aged
Atp5g2	1.29e-16	-0.297952	0.645	0.789	4.1e-12	adult_aged
Islr	1.29e-16	0.454293	0.378	0.268	4.1e-12	adult_aged
Rpl28	1.46e-16	0.261102	0.94	0.941	4.64e-12	adult_aged
Plat	1.5e-16	0.493279	0.217	0.118	4.77e-12	adult_aged
Pals2	1.66e-16	0.485424	0.431	0.313	5.28e-12	adult_aged
Gbp9	1.67e-16	0.329505	0.103	0.03	5.31e-12	adult_aged
Eci2	1.74e-16	-0.334712	0.53	0.684	5.54e-12	adult_aged
Zc3hav1	1.77e-16	0.43133	0.34	0.221	5.63e-12	adult_aged
Pla2g4a	1.8e-16	0.435964	0.289	0.181	5.74e-12	adult_aged
Ndrg1	1.84e-16	0.515228	0.41	0.292	5.86e-12	adult_aged
Rps29	1.88e-16	0.278567	0.93	0.957	5.98e-12	adult_aged
Suclg1	2.12e-16	-0.34098	0.349	0.471	6.74e-12	adult_aged
Micos10	2.76e-16	-0.306604	0.548	0.704	8.77e-12	adult_aged
Galm	2.93e-16	-0.336539	0.177	0.276	9.31e-12	adult_aged
Pgrmc1	2.96e-16	0.413742	0.614	0.527	9.42e-12	adult_aged
Svil	3.13e-16	0.397535	0.577	0.429	9.95e-12	adult_aged
Foxc1	3.2e-16	0.497998	0.366	0.264	1.02e-11	adult_aged
Ppp1r12a	3.35e-16	0.37439	0.712	0.637	1.07e-11	adult_aged
Sertad1	3.42e-16	0.471727	0.323	0.217	1.09e-11	adult_aged
Elf2	3.49e-16	-0.275666	0.464	0.646	1.11e-11	adult_aged
Gsta5	3.52e-16	-0.400513	0.111	0.198	1.12e-11	adult_aged
Idh2	3.59e-16	-0.347195	0.393	0.532	1.14e-11	adult_aged
Tmeff2	3.65e-16	0.607187	0.228	0.129	1.16e-11	adult_aged
Tesc	3.71e-16	-0.410557	0.081	0.173	1.18e-11	adult_aged
Twsg1	3.73e-16	0.394358	0.467	0.367	1.18e-11	adult_aged
Atp2c2	4.11e-16	-0.285383	0.038	0.106	1.31e-11	adult_aged
Ubl7	4.16e-16	-0.293277	0.179	0.281	1.32e-11	adult_aged
Helz2	4.27e-16	0.353992	0.202	0.102	1.36e-11	adult_aged
1190005I06Rik	4.35e-16	-0.334407	0.167	0.268	1.38e-11	adult_aged
Atpif1	4.4e-16	-0.273231	0.596	0.735	1.4e-11	adult_aged
Emp3	4.43e-16	-0.345736	0.562	0.707	1.41e-11	adult_aged
Eef1g	5.07e-16	0.382446	0.705	0.647	1.61e-11	adult_aged
Stk39	5.41e-16	0.478765	0.802	0.682	1.72e-11	adult_aged
Irx3	5.48e-16	0.371662	0.496	0.342	1.74e-11	adult_aged
Uqcc3	5.69e-16	-0.269442	0.26	0.378	1.81e-11	adult_aged
Phactr1	6.16e-16	0.367462	0.471	0.332	1.96e-11	adult_aged
Capns1	6.24e-16	-0.26881	0.585	0.735	1.98e-11	adult_aged
Clint1	6.29e-16	-0.283564	0.391	0.537	2e-11	adult_aged
Rpl35a	6.49e-16	0.290799	0.931	0.964	2.06e-11	adult_aged
Myo5a	6.72e-16	-0.274906	0.34	0.49	2.13e-11	adult_aged
Immp2l	6.81e-16	0.679557	0.361	0.254	2.16e-11	adult_aged
Arhgap6	7.61e-16	0.806797	0.418	0.306	2.42e-11	adult_aged
Atp1b3	8.72e-16	-0.463581	0.696	0.8	2.77e-11	adult_aged
Hspa5	8.8e-16	0.338564	0.81	0.808	2.8e-11	adult_aged
Dmgdh	9.37e-16	0.538641	0.371	0.258	2.98e-11	adult_aged
Gsta1	9.64e-16	-0.413167	0.166	0.26	3.06e-11	adult_aged
Nkd1	1.04e-15	0.358248	0.495	0.352	3.29e-11	adult_aged
Lamtor4	1.04e-15	-0.301199	0.417	0.553	3.31e-11	adult_aged
Gpx3	1.06e-15	-0.506342	0.102	0.199	3.37e-11	adult_aged
Plod2	1.19e-15	0.483426	0.491	0.38	3.78e-11	adult_aged
Tesk2	1.21e-15	-0.3108	0.164	0.268	3.84e-11	adult_aged
Epcam	1.24e-15	-0.530212	0.076	0.161	3.93e-11	adult_aged
Nsg1	1.34e-15	0.421448	0.234	0.142	4.27e-11	adult_aged
Mdh2	1.4e-15	-0.279269	0.483	0.632	4.44e-11	adult_aged
Samhd1	1.51e-15	0.502205	0.273	0.17	4.81e-11	adult_aged
Zfhx3	1.62e-15	-0.334601	0.528	0.666	5.13e-11	adult_aged
Rtn1	1.63e-15	0.40936	0.267	0.162	5.18e-11	adult_aged
Gem	1.67e-15	0.878257	0.343	0.23	5.31e-11	adult_aged
Nmi	1.69e-15	0.502657	0.349	0.247	5.38e-11	adult_aged
Slc44a3	1.9e-15	-0.272231	0.072	0.158	6.03e-11	adult_aged
Calr	2e-15	0.429187	0.711	0.723	6.37e-11	adult_aged
Rarres2	2.08e-15	0.510386	0.368	0.268	6.62e-11	adult_aged
Uqcrfs1	2.14e-15	-0.29671	0.418	0.557	6.79e-11	adult_aged
Bola1	2.21e-15	-0.295	0.229	0.34	7.02e-11	adult_aged
Nxf1	2.25e-15	-0.288672	0.389	0.515	7.16e-11	adult_aged
Cdh2	2.3e-15	-0.339221	0.203	0.309	7.31e-11	adult_aged
Bicd1	2.3e-15	-0.363282	0.359	0.478	7.32e-11	adult_aged
Ntrk2	2.31e-15	0.401779	0.175	0.088	7.33e-11	adult_aged
Dse	2.4e-15	0.493081	0.397	0.287	7.63e-11	adult_aged
Arhgap21	2.5e-15	-0.261833	0.318	0.445	7.93e-11	adult_aged
Tecpr1	2.67e-15	-0.25576	0.337	0.493	8.5e-11	adult_aged
Dip2b	2.78e-15	-0.267015	0.374	0.511	8.83e-11	adult_aged
Ptpn14	3.03e-15	0.473269	0.559	0.457	9.63e-11	adult_aged
Smad5	3.65e-15	-0.336462	0.265	0.379	1.16e-10	adult_aged
Rps25	3.84e-15	0.267655	0.893	0.902	1.22e-10	adult_aged
Ssu72	3.99e-15	-0.29438	0.413	0.542	1.27e-10	adult_aged
Plscr4	4.12e-15	0.444803	0.406	0.297	1.31e-10	adult_aged
Rpl32	4.15e-15	0.267115	0.924	0.927	1.32e-10	adult_aged
Lpar1	4.21e-15	0.532872	0.349	0.257	1.34e-10	adult_aged
Psmb10	4.57e-15	0.350339	0.203	0.108	1.45e-10	adult_aged
Eno1	4.87e-15	-0.33215	0.344	0.471	1.55e-10	adult_aged
Aopep	5.1e-15	-0.256113	0.506	0.667	1.62e-10	adult_aged
Fus	5.51e-15	0.438438	0.651	0.568	1.75e-10	adult_aged
Crem	5.55e-15	0.527365	0.364	0.255	1.76e-10	adult_aged
Hmgb2	5.61e-15	0.418197	0.306	0.2	1.78e-10	adult_aged
Gas2	5.66e-15	-1.1621	0.154	0.247	1.8e-10	adult_aged
Fuom	5.73e-15	-0.341862	0.306	0.424	1.82e-10	adult_aged
Elovl7	5.86e-15	-0.288256	0.235	0.345	1.86e-10	adult_aged
Ndufb2	6.04e-15	-0.339558	0.469	0.591	1.92e-10	adult_aged
Sypl	7.1e-15	-0.304918	0.33	0.449	2.26e-10	adult_aged
Lrrc8b	8.07e-15	0.436963	0.457	0.342	2.56e-10	adult_aged
Mertk	8.08e-15	-0.38143	0.285	0.403	2.57e-10	adult_aged
Mapt	8.19e-15	-0.36071	0.254	0.375	2.6e-10	adult_aged
Ddt	9.24e-15	-0.319266	0.368	0.49	2.94e-10	adult_aged
Trpm1	9.24e-15	-0.550146	0.23	0.345	2.94e-10	adult_aged
Arl4a	9.33e-15	0.479627	0.53	0.419	2.97e-10	adult_aged
Fth1	9.44e-15	-0.590795	0.964	0.997	3e-10	adult_aged
Lifr	1.05e-14	0.49225	0.408	0.316	3.32e-10	adult_aged
Hmg20b	1.07e-14	-0.295058	0.292	0.404	3.41e-10	adult_aged
Dab2ip	1.12e-14	-0.268349	0.259	0.37	3.55e-10	adult_aged
Arid5b	1.28e-14	0.330677	0.683	0.537	4.08e-10	adult_aged
Tmem160	1.32e-14	-0.310006	0.355	0.476	4.19e-10	adult_aged
Tef	1.32e-14	-0.2588	0.292	0.411	4.19e-10	adult_aged
Osmr	1.33e-14	0.699141	0.238	0.144	4.22e-10	adult_aged
Ctdspl	1.39e-14	-0.320524	0.302	0.412	4.41e-10	adult_aged
Qsox1	1.49e-14	-0.312325	0.133	0.229	4.75e-10	adult_aged
Cd63	1.59e-14	-0.313439	0.832	0.923	5.06e-10	adult_aged
Epn3	1.62e-14	-0.296495	0.046	0.114	5.14e-10	adult_aged
Kif21a	1.64e-14	-0.350461	0.233	0.335	5.2e-10	adult_aged
Rpl15	1.69e-14	0.289825	0.884	0.899	5.37e-10	adult_aged
Nckap5	1.72e-14	0.52692	0.195	0.108	5.47e-10	adult_aged
Ube2m	1.72e-14	-0.260249	0.367	0.496	5.48e-10	adult_aged
Smpd1	1.79e-14	-0.259763	0.321	0.453	5.68e-10	adult_aged
Cd81	2.01e-14	-0.287481	0.828	0.93	6.39e-10	adult_aged
Rps4x	2.04e-14	0.279013	0.905	0.916	6.49e-10	adult_aged
Eef1b2	2.08e-14	0.323329	0.8	0.747	6.61e-10	adult_aged
Padi1	2.12e-14	-0.289842	0.049	0.119	6.72e-10	adult_aged
Wbp2	2.45e-14	-0.269805	0.343	0.466	7.79e-10	adult_aged
Echs1	2.82e-14	-0.290842	0.265	0.375	8.96e-10	adult_aged
Slc38a10	3.1e-14	-0.304137	0.289	0.398	9.84e-10	adult_aged
Fkbp2	3.46e-14	-0.271847	0.527	0.675	1.1e-09	adult_aged
Atp13a5	3.54e-14	-0.380765	0.056	0.128	1.13e-09	adult_aged
Ank3	3.59e-14	-0.395387	0.128	0.228	1.14e-09	adult_aged
Mpv17l2	3.74e-14	-0.339843	0.239	0.345	1.19e-09	adult_aged
Adgra2	4.08e-14	0.514803	0.323	0.237	1.3e-09	adult_aged
Rps14	4.1e-14	0.290796	0.93	0.966	1.3e-09	adult_aged
Flt1	4.19e-14	0.473533	0.363	0.26	1.33e-09	adult_aged
Gstm1	4.23e-14	0.356447	0.582	0.483	1.35e-09	adult_aged
Hs3st3b1	4.62e-14	0.554827	0.32	0.224	1.47e-09	adult_aged
Ppp1r2	4.75e-14	0.487536	0.653	0.57	1.51e-09	adult_aged
Bhlhe41	6.47e-14	-0.286023	0.303	0.437	2.06e-09	adult_aged
Mrps34	6.5e-14	-0.286056	0.216	0.312	2.07e-09	adult_aged
Ppp1cc	6.51e-14	-0.258235	0.317	0.44	2.07e-09	adult_aged
Arfgef3	6.8e-14	-0.414387	0.186	0.277	2.16e-09	adult_aged
Il6st	6.85e-14	0.473787	0.473	0.381	2.18e-09	adult_aged
Nfatc2	7.36e-14	0.996518	0.255	0.165	2.34e-09	adult_aged
Six1	8.07e-14	0.449356	0.348	0.257	2.57e-09	adult_aged
Rasgrp3	8.51e-14	-0.334776	0.119	0.201	2.7e-09	adult_aged
Gadd45a	8.78e-14	0.371668	0.119	0.047	2.79e-09	adult_aged
Plxdc2	9.54e-14	-0.254188	0.454	0.587	3.03e-09	adult_aged
Dkk3	9.85e-14	-0.41068	0.594	0.699	3.13e-09	adult_aged
Fabp3	9.97e-14	-0.49324	0.083	0.159	3.17e-09	adult_aged
Ppp1r1b	1.09e-13	-0.30867	0.08	0.156	3.47e-09	adult_aged
Ndufv2	1.13e-13	-0.274035	0.468	0.6	3.59e-09	adult_aged
Agfg2	1.13e-13	-0.306601	0.179	0.273	3.6e-09	adult_aged
Ier5	1.15e-13	0.614076	0.324	0.236	3.66e-09	adult_aged
S100a10	1.22e-13	0.40132	0.416	0.319	3.88e-09	adult_aged
Spp1	1.22e-13	-1.28456	0.568	0.734	3.89e-09	adult_aged
Mllt3	1.27e-13	0.581617	0.372	0.283	4.04e-09	adult_aged
Nrxn3	1.56e-13	0.719948	0.162	0.081	4.96e-09	adult_aged
Trps1	1.68e-13	0.530649	0.504	0.409	5.35e-09	adult_aged
Tacc2	1.76e-13	-0.295616	0.244	0.35	5.6e-09	adult_aged
Insc	2.02e-13	-0.376911	0.183	0.269	6.43e-09	adult_aged
Gpr158	2.1e-13	-0.505854	0.103	0.183	6.68e-09	adult_aged
Plin3	2.18e-13	-0.299174	0.449	0.577	6.92e-09	adult_aged
Mmp14	2.34e-13	-0.329168	0.353	0.457	7.45e-09	adult_aged
Zeb2	2.52e-13	0.408224	0.687	0.588	8e-09	adult_aged
Pnkd	2.59e-13	-0.271723	0.398	0.514	8.24e-09	adult_aged
Nr3c2	2.73e-13	0.647971	0.532	0.448	8.69e-09	adult_aged
Adk	2.75e-13	-0.263403	0.395	0.514	8.74e-09	adult_aged
Mgst3	2.92e-13	-0.276127	0.172	0.264	9.28e-09	adult_aged
Tiparp	2.99e-13	0.602551	0.463	0.379	9.51e-09	adult_aged
Batf	3e-13	0.433396	0.146	0.071	9.53e-09	adult_aged
Nav1	3.04e-13	-0.287868	0.327	0.449	9.66e-09	adult_aged
Rbm39	3.08e-13	0.269526	0.937	0.899	9.78e-09	adult_aged
Ppm1l	3.1e-13	-0.289406	0.121	0.208	9.85e-09	adult_aged
Ifitm2	3.18e-13	0.390655	0.739	0.681	1.01e-08	adult_aged
Vcam1	3.97e-13	0.565897	0.26	0.177	1.26e-08	adult_aged
Hspb8	4.13e-13	0.360853	0.349	0.242	1.31e-08	adult_aged
Usp18	4.31e-13	0.3049	0.21	0.115	1.37e-08	adult_aged
Rlim	4.41e-13	0.469951	0.426	0.337	1.4e-08	adult_aged
Gfra4	4.43e-13	0.295082	0.14	0.067	1.41e-08	adult_aged
Txn1	4.95e-13	-0.4366	0.712	0.825	1.57e-08	adult_aged
St6galnac2	5.11e-13	-0.252509	0.094	0.171	1.62e-08	adult_aged
Aard	5.21e-13	0.491273	0.218	0.135	1.66e-08	adult_aged
Rnf152	5.24e-13	-0.318818	0.071	0.146	1.67e-08	adult_aged
Fbxo44	5.62e-13	-0.305157	0.187	0.276	1.79e-08	adult_aged
Rhob	5.71e-13	0.41182	0.477	0.367	1.82e-08	adult_aged
Wwc1	5.76e-13	-0.33405	0.07	0.144	1.83e-08	adult_aged
Cpne8	5.8e-13	0.439812	0.518	0.419	1.84e-08	adult_aged
Fndc1	6.6e-13	0.353579	0.128	0.058	2.1e-08	adult_aged
Tbx18	7.4e-13	0.480908	0.343	0.254	2.35e-08	adult_aged
Rgs6	8.65e-13	0.564952	0.479	0.35	2.75e-08	adult_aged
Tle5	9.89e-13	-0.256082	0.821	0.935	3.14e-08	adult_aged
Gng7	1.08e-12	-0.329968	0.156	0.237	3.42e-08	adult_aged
Hspa4l	1.16e-12	-0.824469	0.232	0.314	3.69e-08	adult_aged
Rcn3	1.32e-12	0.405705	0.243	0.162	4.2e-08	adult_aged
Lta4h	1.32e-12	-0.316047	0.3	0.406	4.21e-08	adult_aged
Rapgef3	1.35e-12	-0.251926	0.348	0.463	4.28e-08	adult_aged
Frmd6	1.37e-12	0.507126	0.44	0.353	4.37e-08	adult_aged
Tcf25	1.58e-12	-0.3036	0.64	0.766	5.03e-08	adult_aged
Cab39l	1.73e-12	-0.326209	0.367	0.473	5.48e-08	adult_aged
Cpeb3	1.75e-12	-0.29746	0.336	0.442	5.57e-08	adult_aged
Epb41	1.76e-12	0.409959	0.544	0.45	5.6e-08	adult_aged
Bckdha	2.19e-12	-0.256712	0.185	0.273	6.96e-08	adult_aged
Bmyc	2.41e-12	-0.486875	0.352	0.45	7.66e-08	adult_aged
Smpd2	2.41e-12	-0.291346	0.201	0.289	7.66e-08	adult_aged
Nap1l1	2.67e-12	0.340904	0.514	0.417	8.47e-08	adult_aged
Trim12c	2.8e-12	0.290207	0.179	0.096	8.9e-08	adult_aged
Cox14	2.94e-12	-0.271198	0.451	0.571	9.36e-08	adult_aged
Car12	2.96e-12	-0.266963	0.07	0.143	9.41e-08	adult_aged
B3galt1	3.01e-12	0.683064	0.53	0.435	9.57e-08	adult_aged
Plce1	3.06e-12	-0.2969	0.074	0.147	9.72e-08	adult_aged
Kcnk1	3.32e-12	-0.281612	0.06	0.127	1.06e-07	adult_aged
Pik3r1	3.81e-12	0.376567	0.551	0.455	1.21e-07	adult_aged
Shisa9	3.81e-12	0.359903	0.107	0.044	1.21e-07	adult_aged
Galnt3	3.86e-12	-0.346564	0.164	0.242	1.23e-07	adult_aged
Ppp1r21	3.97e-12	-0.285921	0.195	0.291	1.26e-07	adult_aged
Mvb12a	4.42e-12	-0.322585	0.23	0.319	1.41e-07	adult_aged
Smim20	4.47e-12	-0.28566	0.212	0.299	1.42e-07	adult_aged
Ndufs3	4.59e-12	-0.282103	0.381	0.489	1.46e-07	adult_aged
Cuta	4.63e-12	-0.276648	0.413	0.532	1.47e-07	adult_aged
Trim12a	5.08e-12	0.329817	0.224	0.137	1.62e-07	adult_aged
Tmem14c	5.09e-12	-0.267792	0.354	0.473	1.62e-07	adult_aged
Zic2	5.23e-12	0.45858	0.313	0.233	1.66e-07	adult_aged
Slc1a2	6.11e-12	0.469781	0.244	0.166	1.94e-07	adult_aged
Pdgfra	6.18e-12	0.486963	0.336	0.253	1.96e-07	adult_aged
Cdh6	6.23e-12	0.415766	0.411	0.302	1.98e-07	adult_aged
Trim8	6.58e-12	-0.26727	0.237	0.327	2.09e-07	adult_aged
Twist1	6.9e-12	0.487115	0.28	0.199	2.19e-07	adult_aged
Bbln	7.46e-12	-0.295854	0.259	0.353	2.37e-07	adult_aged
Abca2	7.91e-12	-0.447977	0.146	0.227	2.51e-07	adult_aged
Asph	9.49e-12	0.351244	0.395	0.306	3.02e-07	adult_aged
Jam2	9.96e-12	-0.33493	0.366	0.47	3.17e-07	adult_aged
Tgfbr3	1.03e-11	0.38975	0.523	0.427	3.28e-07	adult_aged
Myo6	1.11e-11	0.3293	0.737	0.636	3.53e-07	adult_aged
Spint2	1.12e-11	-0.427173	0.399	0.491	3.55e-07	adult_aged
Timm8b	1.13e-11	-0.278807	0.402	0.514	3.58e-07	adult_aged
Enho	1.24e-11	-0.273673	0.398	0.514	3.96e-07	adult_aged
Asah1	1.29e-11	-0.252788	0.298	0.396	4.1e-07	adult_aged
Lamtor1	1.34e-11	-0.27845	0.329	0.431	4.26e-07	adult_aged
Bhlhe40	1.39e-11	0.344253	0.515	0.391	4.43e-07	adult_aged
Mal	1.41e-11	-0.43226	0.078	0.146	4.5e-07	adult_aged
Sorbs2	1.51e-11	-0.281743	0.093	0.171	4.79e-07	adult_aged
Cyp1b1	1.52e-11	0.441562	0.235	0.155	4.83e-07	adult_aged
Sash1	1.58e-11	0.354231	0.748	0.688	5.03e-07	adult_aged
Cdk19	1.7e-11	-0.281199	0.359	0.468	5.39e-07	adult_aged
Lratd2	1.77e-11	-0.25508	0.09	0.158	5.63e-07	adult_aged
Agpat3	1.88e-11	-0.258067	0.297	0.395	5.97e-07	adult_aged
Scly	2.03e-11	-0.319886	0.262	0.35	6.44e-07	adult_aged
Ikzf4	2.05e-11	0.376016	0.187	0.111	6.5e-07	adult_aged
Mid1	2.14e-11	0.65547	0.289	0.207	6.79e-07	adult_aged
Des	2.36e-11	0.489986	0.274	0.198	7.51e-07	adult_aged
Eva1a	2.53e-11	-0.312019	0.183	0.261	8.05e-07	adult_aged
Tspan13	2.59e-11	0.390296	0.234	0.158	8.23e-07	adult_aged
Tpd52l1	2.67e-11	-0.315567	0.242	0.332	8.5e-07	adult_aged
Calm1	2.7e-11	0.274744	0.807	0.824	8.57e-07	adult_aged
Ehd3	2.71e-11	-0.571722	0.21	0.299	8.62e-07	adult_aged
Atp6v1d	2.76e-11	-0.290314	0.389	0.491	8.77e-07	adult_aged
Nfkbia	3.08e-11	0.492541	0.682	0.63	9.8e-07	adult_aged
Gpr180	3.12e-11	-0.307054	0.231	0.315	9.91e-07	adult_aged
Ak3	3.38e-11	-0.251454	0.232	0.324	1.07e-06	adult_aged
Tsc22d1	3.67e-11	0.507693	0.582	0.501	1.17e-06	adult_aged
Ptpn13	3.9e-11	0.502265	0.415	0.332	1.24e-06	adult_aged
Col1a2	4.26e-11	-0.259814	0.172	0.265	1.35e-06	adult_aged
Erbb4	4.33e-11	0.772028	0.428	0.339	1.38e-06	adult_aged
Tnfrsf11b	4.62e-11	0.470865	0.415	0.31	1.47e-06	adult_aged
Spon2	5.15e-11	0.369228	0.179	0.106	1.64e-06	adult_aged
Id1	5.29e-11	0.664414	0.355	0.271	1.68e-06	adult_aged
Gpx4	5.47e-11	-0.254969	0.864	0.953	1.74e-06	adult_aged
Parp3	5.61e-11	0.264543	0.16	0.087	1.78e-06	adult_aged
S100a11	5.87e-11	0.359999	0.538	0.465	1.87e-06	adult_aged
Sdha	6.18e-11	-0.253499	0.466	0.578	1.96e-06	adult_aged
Fhl2	6.27e-11	0.409794	0.268	0.193	1.99e-06	adult_aged
Srsf5	6.31e-11	0.289538	0.716	0.667	2e-06	adult_aged
Rpl7a	6.43e-11	0.257126	0.855	0.865	2.04e-06	adult_aged
Kazald1	6.72e-11	0.336619	0.315	0.232	2.14e-06	adult_aged
Tcf4	6.89e-11	0.329096	0.806	0.75	2.19e-06	adult_aged
Pdzd2	7.29e-11	0.399048	0.271	0.188	2.32e-06	adult_aged
Lrrc8c	7.3e-11	0.428293	0.331	0.247	2.32e-06	adult_aged
Pbx1	8e-11	0.443945	0.75	0.694	2.54e-06	adult_aged
Rpl13a	8.15e-11	0.316189	0.523	0.44	2.59e-06	adult_aged
Erc1	8.3e-11	-0.408203	0.36	0.452	2.64e-06	adult_aged
Mpc1	8.6e-11	-0.327774	0.49	0.601	2.73e-06	adult_aged
Olfm1	9.11e-11	0.409966	0.306	0.227	2.9e-06	adult_aged
Arf4	9.86e-11	0.333555	0.598	0.548	3.13e-06	adult_aged
Hmgn1	1.12e-10	0.319253	0.679	0.629	3.57e-06	adult_aged
Grina	1.38e-10	-0.250522	0.444	0.56	4.38e-06	adult_aged
Tox	1.4e-10	0.624078	0.337	0.265	4.43e-06	adult_aged
4833439L19Rik	1.43e-10	-0.334646	0.232	0.315	4.54e-06	adult_aged
Sema7a	1.45e-10	-0.321398	0.191	0.268	4.62e-06	adult_aged
Ccser1	1.46e-10	0.614087	0.31	0.234	4.65e-06	adult_aged
Stat1	1.5e-10	0.399207	0.319	0.224	4.78e-06	adult_aged
Ak5	1.51e-10	-0.265109	0.079	0.142	4.79e-06	adult_aged
Pcdh19	1.54e-10	0.444464	0.189	0.119	4.9e-06	adult_aged
Moxd1	1.57e-10	0.363376	0.349	0.258	4.98e-06	adult_aged
Unc5c	1.59e-10	0.542918	0.362	0.273	5.04e-06	adult_aged
Epha3	1.62e-10	0.292698	0.502	0.35	5.14e-06	adult_aged
Fstl4	1.8e-10	-0.319748	0.195	0.279	5.73e-06	adult_aged
Cst6	1.81e-10	0.452539	0.21	0.129	5.77e-06	adult_aged
Tent5a	1.86e-10	0.347302	0.311	0.222	5.9e-06	adult_aged
Rhou	1.92e-10	0.40003	0.477	0.401	6.09e-06	adult_aged
Igfbp4	2.02e-10	0.304444	0.509	0.387	6.42e-06	adult_aged
Xbp1	2.06e-10	0.407911	0.525	0.453	6.56e-06	adult_aged
Larp1b	2.09e-10	-0.267791	0.154	0.228	6.63e-06	adult_aged
Rpl4	2.09e-10	0.250781	0.773	0.704	6.64e-06	adult_aged
Ppfibp1	2.15e-10	0.333703	0.44	0.347	6.84e-06	adult_aged
Spg21	2.21e-10	-0.263256	0.372	0.488	7.03e-06	adult_aged
Naglu	2.22e-10	-0.27456	0.166	0.24	7.07e-06	adult_aged
Prrx1	2.24e-10	0.423339	0.27	0.199	7.13e-06	adult_aged
Tspan9	2.38e-10	-0.275284	0.245	0.33	7.57e-06	adult_aged
Tmem132c	2.7e-10	0.424765	0.192	0.123	8.57e-06	adult_aged
Rlbp1	2.71e-10	-0.449823	0.144	0.217	8.63e-06	adult_aged
Fli1	2.9e-10	0.46184	0.275	0.203	9.21e-06	adult_aged
Abca1	2.96e-10	-0.257015	0.405	0.503	9.41e-06	adult_aged
Ifit3	3.38e-10	0.934618	0.233	0.155	1.07e-05	adult_aged
Pdia6	3.43e-10	0.281106	0.553	0.501	1.09e-05	adult_aged
Cds1	3.53e-10	-0.255264	0.154	0.229	1.12e-05	adult_aged
Sparcl1	4.34e-10	-0.324029	0.903	0.963	1.38e-05	adult_aged
Rarb	4.81e-10	-0.338284	0.652	0.734	1.53e-05	adult_aged
Samm50	5.06e-10	-0.260541	0.228	0.311	1.61e-05	adult_aged
Srsf3	5.25e-10	0.316907	0.691	0.668	1.67e-05	adult_aged
Vim	5.69e-10	0.318517	0.638	0.562	1.81e-05	adult_aged
Pgrmc2	6.19e-10	-0.278804	0.358	0.463	1.97e-05	adult_aged
Polr2a	6.21e-10	0.389087	0.432	0.357	1.97e-05	adult_aged
Cotl1	6.32e-10	-0.256817	0.312	0.409	2.01e-05	adult_aged
Lmo4	6.64e-10	0.35002	0.572	0.504	2.11e-05	adult_aged
Lypd1	6.69e-10	0.386389	0.319	0.243	2.13e-05	adult_aged
Vamp5	7.79e-10	-0.26627	0.382	0.483	2.48e-05	adult_aged
Ptgs2	8.71e-10	0.847691	0.17	0.105	2.77e-05	adult_aged
Ier5l	8.86e-10	0.400101	0.348	0.267	2.82e-05	adult_aged
Pmel	9.3e-10	-0.787161	0.073	0.133	2.96e-05	adult_aged
Cxcl1	9.61e-10	0.796395	0.36	0.275	3.06e-05	adult_aged
Cd24a	9.94e-10	0.555827	0.208	0.139	3.16e-05	adult_aged
Tfrc	1e-09	-0.298408	0.115	0.18	3.18e-05	adult_aged
Ccnl1	1.02e-09	0.430019	0.513	0.441	3.24e-05	adult_aged
Ifih1	1.13e-09	0.297522	0.165	0.096	3.58e-05	adult_aged
Gabrb1	1.14e-09	0.5597	0.197	0.13	3.62e-05	adult_aged
Gprasp2	1.37e-09	0.286315	0.166	0.1	4.36e-05	adult_aged
Prkca	1.49e-09	-0.290645	0.257	0.342	4.74e-05	adult_aged
Mapk4	1.79e-09	-0.303215	0.218	0.296	5.68e-05	adult_aged
Arhgap28	1.8e-09	0.476012	0.297	0.229	5.73e-05	adult_aged
9530077C05Rik	2.09e-09	0.365191	0.225	0.158	6.65e-05	adult_aged
Eya1	2.24e-09	0.526206	0.491	0.423	7.13e-05	adult_aged
Rpl22l1	2.29e-09	0.272193	0.718	0.648	7.29e-05	adult_aged
Mt1	2.35e-09	0.421635	0.503	0.652	7.47e-05	adult_aged
Dnajc3	2.76e-09	0.280326	0.773	0.763	8.76e-05	adult_aged
Mpzl2	2.82e-09	-0.295372	0.112	0.173	8.96e-05	adult_aged
Lgals1	3.03e-09	0.317322	0.666	0.651	9.62e-05	adult_aged
Dap	3.31e-09	-0.318065	0.271	0.347	0.000105159	adult_aged
N4bp1	3.35e-09	0.255639	0.311	0.227	0.000106554	adult_aged
Ceacam1	3.48e-09	-0.277836	0.221	0.295	0.000110666	adult_aged
Lgr6	4.15e-09	0.3573	0.138	0.08	0.000131794	adult_aged
Aspscr1	4.72e-09	-0.283386	0.28	0.368	0.00014995	adult_aged
Boc	5.45e-09	0.36591	0.179	0.116	0.000173359	adult_aged
Cyrib	5.65e-09	0.417458	0.419	0.349	0.000179502	adult_aged
Lmntd1	5.78e-09	0.458047	0.15	0.091	0.000183714	adult_aged
Psd3	5.87e-09	0.386137	0.273	0.199	0.000186667	adult_aged
Tes	6.08e-09	-0.250431	0.214	0.288	0.000193379	adult_aged
Snrpg	6.41e-09	0.302643	0.483	0.412	0.000203596	adult_aged
Epha5	6.41e-09	0.420946	0.424	0.345	0.00020365	adult_aged
Nkx6-1	7.27e-09	0.426298	0.262	0.198	0.000231048	adult_aged
Pml	7.59e-09	0.251337	0.166	0.101	0.000241311	adult_aged
Cavin3	7.66e-09	0.300222	0.315	0.242	0.000243414	adult_aged
Gcnt2	8.05e-09	0.430852	0.227	0.161	0.000255752	adult_aged
Gstt1	8.34e-09	0.294347	0.239	0.171	0.000264936	adult_aged
Acacb	8.51e-09	-0.258658	0.15	0.218	0.000270576	adult_aged
Pcca	8.52e-09	0.359337	0.473	0.404	0.00027066	adult_aged
Cd302	9.07e-09	0.353516	0.387	0.317	0.000288442	adult_aged
Prxl2a	9.31e-09	-0.262527	0.459	0.558	0.00029578	adult_aged
Pde5a	9.85e-09	0.364611	0.235	0.168	0.000313034	adult_aged
Orai1	1.19e-08	-0.256116	0.174	0.24	0.000379271	adult_aged
Nr1d1	1.35e-08	0.29966	0.281	0.211	0.000428371	adult_aged
Dst	1.36e-08	0.285618	0.529	0.463	0.00043211	adult_aged
Bex4	1.37e-08	0.291313	0.133	0.077	0.000435789	adult_aged
Fmr1	1.41e-08	0.338739	0.357	0.285	0.000446896	adult_aged
S100a9	1.42e-08	0.570594	0.133	0.074	0.000450184	adult_aged
Bex1	1.53e-08	0.294095	0.161	0.101	0.000486053	adult_aged
Ncoa7	1.56e-08	0.314332	0.281	0.207	0.000496383	adult_aged
Etv1	1.69e-08	-0.30731	0.493	0.588	0.000537429	adult_aged
Serinc3	1.82e-08	-0.253017	0.55	0.642	0.000579456	adult_aged
Akap11	1.91e-08	0.300209	0.349	0.273	0.00060618	adult_aged
Shtn1	1.96e-08	-0.290496	0.208	0.274	0.000623658	adult_aged
Rapgef6	1.98e-08	0.337446	0.48	0.422	0.000630048	adult_aged
Pim1	2.08e-08	0.434111	0.357	0.295	0.000659565	adult_aged
Gjc1	2.37e-08	0.390261	0.152	0.096	0.000753584	adult_aged
Tpm2	2.53e-08	0.286465	0.171	0.112	0.000803356	adult_aged
Zfp536	2.62e-08	0.36632	0.245	0.176	0.000832291	adult_aged
Slc3a2	2.9e-08	0.448817	0.544	0.541	0.000922672	adult_aged
Traf5	2.97e-08	-0.257202	0.313	0.393	0.000943546	adult_aged
Trf	2.99e-08	0.355678	0.332	0.261	0.000949078	adult_aged
Trabd2b	2.99e-08	0.458063	0.315	0.255	0.000950053	adult_aged
Ptp4a1	3.01e-08	0.286986	0.332	0.26	0.000955266	adult_aged
Rbms3	3.4e-08	0.434588	0.685	0.612	0.00107998	adult_aged
Nnat	3.49e-08	0.510989	0.323	0.256	0.00110797	adult_aged
Mrpl54	3.9e-08	-0.251784	0.282	0.358	0.00123886	adult_aged
4930599N23Rik	4.76e-08	0.251477	0.113	0.06	0.00151293	adult_aged
Scara3	4.81e-08	0.275636	0.38	0.3	0.00152768	adult_aged
Dusp4	4.95e-08	-0.252135	0.165	0.227	0.00157264	adult_aged
Zbtb16	5.05e-08	0.448094	0.341	0.276	0.00160373	adult_aged
Enpep	5.06e-08	-0.516928	0.142	0.207	0.00160937	adult_aged
Cdkn1c	5.2e-08	0.320733	0.353	0.287	0.00165151	adult_aged
Sfpq	5.77e-08	0.297398	0.599	0.546	0.00183468	adult_aged
Cntfr	6e-08	0.266584	0.498	0.412	0.00190583	adult_aged
Lrfn5	6.09e-08	0.504027	0.255	0.191	0.00193527	adult_aged
Rab6a	6.22e-08	0.380568	0.49	0.428	0.00197676	adult_aged
Sned1	6.43e-08	0.489948	0.286	0.227	0.0020449	adult_aged
Cyp7b1	6.7e-08	0.38936	0.379	0.301	0.00212961	adult_aged
Lrmda	6.89e-08	0.445685	0.235	0.164	0.00219155	adult_aged
Amotl2	8.29e-08	0.379188	0.222	0.16	0.00263401	adult_aged
Dnajc15	8.47e-08	-0.250677	0.303	0.371	0.00269288	adult_aged
Col25a1	8.72e-08	0.578824	0.275	0.219	0.0027704	adult_aged
Akirin2	8.78e-08	0.330139	0.507	0.44	0.00279037	adult_aged
Ptges3	1.04e-07	0.260249	0.569	0.524	0.00331727	adult_aged
Bicc1	1.33e-07	0.406277	0.236	0.18	0.0042369	adult_aged
Tpm3	1.49e-07	0.341994	0.584	0.536	0.00474658	adult_aged
Cald1	1.71e-07	0.319175	0.242	0.173	0.00542579	adult_aged
Dusp10	1.83e-07	0.273405	0.156	0.099	0.00581617	adult_aged
Morf4l2	1.89e-07	0.289861	0.471	0.411	0.00599931	adult_aged
Gng2	1.9e-07	0.270174	0.137	0.085	0.00603418	adult_aged
Irf9	1.91e-07	0.265945	0.28	0.209	0.00607855	adult_aged
Shroom3	1.92e-07	-0.319253	0.068	0.119	0.00611082	adult_aged
Map4k3	1.92e-07	0.315067	0.512	0.435	0.00611667	adult_aged
Rassf1	1.96e-07	0.311494	0.422	0.355	0.00621904	adult_aged
Lrpap1	2.05e-07	-0.865847	0.531	0.6	0.00652666	adult_aged
Plcb4	2.06e-07	0.353861	0.484	0.421	0.00654433	adult_aged
Foxp1	2.08e-07	0.342224	0.636	0.576	0.00660069	adult_aged
Itpr1	2.13e-07	-0.307005	0.442	0.527	0.006762	adult_aged
Magi2	2.27e-07	0.629085	0.536	0.522	0.00722754	adult_aged
Srp14	2.28e-07	0.256447	0.633	0.608	0.0072439	adult_aged
Isy1	2.3e-07	0.364887	0.208	0.147	0.00731452	adult_aged
Nkd2	2.5e-07	0.343639	0.247	0.189	0.00793039	adult_aged
Nbl1	2.56e-07	0.338819	0.323	0.266	0.00815003	adult_aged
Camk2d	2.78e-07	0.335677	0.43	0.376	0.00883622	adult_aged
Tra2b	2.9e-07	0.314144	0.526	0.474	0.00921182	adult_aged
Hmgn2	3e-07	0.259164	0.204	0.146	0.00954101	adult_aged
Ptchd4	3.19e-07	0.41279	0.119	0.071	0.0101255	adult_aged
Tyro3	3.19e-07	-0.26833	0.145	0.197	0.0101477	adult_aged
Baz2b	3.62e-07	0.316352	0.691	0.663	0.0115103	adult_aged
Igf1	4.17e-07	-0.465908	0.26	0.332	0.0132646	adult_aged
Ppp1r15a	4.2e-07	0.387871	0.349	0.291	0.013356	adult_aged
Hivep2	4.21e-07	0.420216	0.527	0.473	0.013397	adult_aged
Ifi27	4.35e-07	-0.317767	0.739	0.783	0.0138369	adult_aged
Hnrnph1	4.65e-07	0.260769	0.511	0.455	0.0147831	adult_aged
Itga8	4.73e-07	0.393765	0.257	0.196	0.0150289	adult_aged
Ywhaz	4.82e-07	0.251735	0.655	0.613	0.0153289	adult_aged
Clmp	5.69e-07	0.362442	0.29	0.238	0.0180791	adult_aged
Jak1	5.88e-07	0.335247	0.55	0.496	0.0186858	adult_aged
Sptb	5.89e-07	0.298231	0.168	0.116	0.0187295	adult_aged
Pcbd2	6.04e-07	0.301981	0.402	0.343	0.0191928	adult_aged
Chst11	6.71e-07	0.413048	0.255	0.2	0.0213401	adult_aged
Slc41a3	6.92e-07	-0.252433	0.081	0.13	0.0219853	adult_aged
Hmcn1	7.02e-07	0.43786	0.368	0.314	0.022313	adult_aged
Itpr2	7.07e-07	-0.791618	0.322	0.385	0.0224708	adult_aged
Zmiz1	7.39e-07	0.260252	0.588	0.528	0.0234985	adult_aged
Olfml1	8.54e-07	-0.253091	0.222	0.282	0.027151	adult_aged
Ascc3	8.85e-07	0.288194	0.409	0.345	0.0281149	adult_aged
Kcnq1ot1	8.96e-07	0.372745	0.55	0.493	0.0284835	adult_aged
Hnrnph3	9.21e-07	0.27286	0.579	0.537	0.0292713	adult_aged
Zfp950	9.27e-07	0.316335	0.311	0.25	0.029457	adult_aged
Bgn	9.27e-07	0.281019	0.198	0.145	0.0294643	adult_aged
Kcnn2	9.57e-07	0.321836	0.172	0.119	0.0304029	adult_aged
Rcan2	9.76e-07	0.328232	0.122	0.076	0.0310243	adult_aged
Dapk1	9.88e-07	0.357489	0.211	0.157	0.0313991	adult_aged
Coq10b	9.92e-07	0.357198	0.442	0.386	0.0315337	adult_aged
Gprasp1	1.1e-06	0.268656	0.315	0.253	0.0350277	adult_aged
Sh3tc2	1.18e-06	-0.251295	0.127	0.179	0.0373583	adult_aged
Hdgfl3	1.33e-06	0.301347	0.256	0.204	0.0421602	adult_aged
Syne1	1.45e-06	0.254788	0.114	0.068	0.0461633	adult_aged
Slc16a2	1.53e-06	0.378326	0.311	0.265	0.0486021	adult_aged
Sav1	1.76e-06	0.304933	0.271	0.216	0.0559036	adult_aged
Psme1	1.87e-06	0.278876	0.444	0.394	0.0595069	adult_aged
Bclaf1	1.93e-06	0.300896	0.584	0.54	0.0614192	adult_aged
Jmjd1c	2.02e-06	0.405347	0.585	0.547	0.0642811	adult_aged
Itih2	2.08e-06	0.329201	0.31	0.255	0.0660279	adult_aged
Pnrc1	2.21e-06	0.366101	0.709	0.683	0.0701664	adult_aged
Gpr143	2.38e-06	-0.290413	0.158	0.209	0.0757822	adult_aged
Naalad2	2.59e-06	0.334539	0.221	0.172	0.0822193	adult_aged
Nlgn2	2.79e-06	0.261903	0.159	0.111	0.0887505	adult_aged
Maml2	2.94e-06	0.456167	0.621	0.59	0.0934633	adult_aged
Zfpm2	3.85e-06	0.554891	0.252	0.204	0.122388	adult_aged
Fosl2	3.89e-06	0.366791	0.193	0.142	0.123649	adult_aged
Zfhx4	4.33e-06	0.43658	0.342	0.297	0.137594	adult_aged
Vcl	4.43e-06	0.320769	0.348	0.287	0.140941	adult_aged
H2bc4	4.53e-06	0.260747	0.542	0.504	0.143847	adult_aged
Cachd1	4.87e-06	0.366194	0.195	0.149	0.154688	adult_aged
Pknox2	4.89e-06	0.32484	0.177	0.128	0.155305	adult_aged
Ripk1	4.97e-06	0.384999	0.316	0.265	0.158056	adult_aged
Serpinb6a	5.23e-06	0.256139	0.524	0.494	0.166152	adult_aged
A830082K12Rik	5.31e-06	0.29857	0.172	0.124	0.168833	adult_aged
Arhgef12	5.56e-06	0.28505	0.683	0.661	0.176727	adult_aged
Sms	6.8e-06	0.268822	0.366	0.311	0.216009	adult_aged
Dzip1	6.95e-06	0.251086	0.181	0.132	0.220792	adult_aged
Tab2	7.17e-06	0.298805	0.459	0.41	0.227817	adult_aged
Zbtb4	7.22e-06	0.281748	0.379	0.329	0.229437	adult_aged
Gmds	7.75e-06	0.346466	0.423	0.37	0.246473	adult_aged
Kcnn4	8.28e-06	-0.280216	0.152	0.199	0.263138	adult_aged
Fgfr2	8.33e-06	0.344096	0.616	0.571	0.264614	adult_aged
Gli3	8.62e-06	0.295838	0.468	0.417	0.273914	adult_aged
Clec2d	8.84e-06	0.281764	0.234	0.178	0.280996	adult_aged
Impact	9.77e-06	0.258379	0.374	0.322	0.310444	adult_aged
Hacd4	1.02e-05	0.256079	0.176	0.129	0.325515	adult_aged
Tnfaip8	1.03e-05	0.271032	0.202	0.157	0.327869	adult_aged
Hdx	1.11e-05	0.32608	0.152	0.104	0.354108	adult_aged
Gas6	1.15e-05	-0.295649	0.11	0.155	0.366912	adult_aged
Rsrc2	1.18e-05	0.255382	0.584	0.555	0.37519	adult_aged
Phldb2	1.23e-05	0.387436	0.315	0.268	0.391612	adult_aged
Trafd1	1.24e-05	0.274194	0.205	0.155	0.39553	adult_aged
Frmd4a	1.26e-05	0.399254	0.296	0.252	0.400854	adult_aged
Plcxd3	1.31e-05	0.41282	0.283	0.233	0.416143	adult_aged
Ptpre	1.39e-05	0.275114	0.154	0.112	0.44312	adult_aged
Prickle1	1.5e-05	0.281823	0.412	0.359	0.477114	adult_aged
Nop58	1.85e-05	0.291736	0.301	0.25	0.586515	adult_aged
Osr1	1.89e-05	0.282535	0.124	0.083	0.601282	adult_aged
Ccdc80	1.96e-05	0.303779	0.258	0.214	0.623757	adult_aged
St3gal1	1.98e-05	0.309122	0.271	0.224	0.6303	adult_aged
Shisa2	2.08e-05	0.352542	0.302	0.26	0.661182	adult_aged
Pde4b	2.22e-05	0.298313	0.735	0.683	0.705709	adult_aged
Ptprk	2.23e-05	0.374343	0.381	0.34	0.707554	adult_aged
Nrbp2	2.35e-05	0.332703	0.508	0.468	0.747495	adult_aged
Prex2	2.62e-05	0.279364	0.31	0.253	0.832214	adult_aged
Gsdme	2.9e-05	0.274034	0.209	0.168	0.923149	adult_aged
Mtus1	2.99e-05	0.346036	0.315	0.271	0.951293	adult_aged
Eya2	3.31e-05	0.287316	0.34	0.29	1	adult_aged
Sh3bgrl	3.55e-05	0.25343	0.381	0.327	1	adult_aged
Mast4	3.57e-05	0.277875	0.335	0.282	1	adult_aged
Btg3	3.62e-05	0.325493	0.252	0.209	1	adult_aged
Aff1	3.68e-05	0.347528	0.485	0.447	1	adult_aged
Ptpn1	3.87e-05	0.284584	0.459	0.411	1	adult_aged
Rin2	4.01e-05	0.312693	0.49	0.45	1	adult_aged
Psip1	4.05e-05	0.251593	0.497	0.455	1	adult_aged
Hmgcll1	4.23e-05	0.291537	0.128	0.087	1	adult_aged
Rnf122	4.65e-05	0.354639	0.203	0.163	1	adult_aged
Gfpt2	4.93e-05	0.305787	0.126	0.087	1	adult_aged
Ctsb	5.52e-05	0.313488	0.658	0.797	1	adult_aged
Rassf8	5.76e-05	0.254218	0.3	0.249	1	adult_aged
Atrnl1	6.09e-05	0.456316	0.435	0.404	1	adult_aged
Igf1r	6.18e-05	0.299042	0.573	0.519	1	adult_aged
Etnk1	6.34e-05	0.258554	0.509	0.473	1	adult_aged
Sowahc	6.96e-05	0.349008	0.147	0.106	1	adult_aged
Irx1	6.98e-05	0.295091	0.27	0.234	1	adult_aged
Fam13c	7.12e-05	0.276096	0.181	0.141	1	adult_aged
Hlf	9.38e-05	0.281581	0.694	0.668	1	adult_aged
Grid1	9.65e-05	0.316307	0.141	0.103	1	adult_aged
Scmh1	9.86e-05	0.291063	0.453	0.407	1	adult_aged
Gpr156	0.000106149	0.297142	0.128	0.091	1	adult_aged
Ifi27l2a	0.000113301	-0.775062	0.631	0.563	1	adult_aged
Tmem100	0.000139349	0.281632	0.189	0.151	1	adult_aged
Pdgfrb	0.000146994	0.257205	0.137	0.101	1	adult_aged
Cbx4	0.000150502	0.25888	0.329	0.283	1	adult_aged
Lrrn3	0.000154034	0.385432	0.163	0.127	1	adult_aged
Ogfrl1	0.000156476	0.291798	0.38	0.345	1	adult_aged
Cacnb2	0.000160273	-0.403198	0.224	0.282	1	adult_aged
Vav3	0.000169155	0.320179	0.306	0.262	1	adult_aged
Klf6	0.000186814	0.253867	0.522	0.46	1	adult_aged
Klf12	0.00018761	0.384652	0.47	0.433	1	adult_aged
Nectin3	0.000202927	0.252508	0.209	0.169	1	adult_aged
Slc10a6	0.000209286	0.350111	0.154	0.117	1	adult_aged
Vstm4	0.000246868	0.264042	0.248	0.206	1	adult_aged
Dpyd	0.000258683	0.305394	0.44	0.394	1	adult_aged
Msrb3	0.000262929	0.295912	0.197	0.16	1	adult_aged
Fgfr4	0.000293682	0.276467	0.211	0.177	1	adult_aged
Smad6	0.000295811	0.287398	0.192	0.157	1	adult_aged
Wwtr1	0.000344622	0.282102	0.537	0.506	1	adult_aged
Gprin3	0.000356499	0.326637	0.288	0.255	1	adult_aged
Fign	0.000363133	0.305142	0.397	0.353	1	adult_aged
Upp2	0.000372654	0.270353	0.333	0.289	1	adult_aged
Sgk1	0.000387173	-0.260635	0.275	0.321	1	adult_aged
Rel	0.000427663	0.31535	0.228	0.193	1	adult_aged
Wdr86	0.000432138	0.275438	0.201	0.168	1	adult_aged
Sulf1	0.000439345	0.365551	0.489	0.442	1	adult_aged
Maged1	0.000585427	0.252139	0.441	0.414	1	adult_aged
Map3k8	0.000620529	0.252711	0.152	0.117	1	adult_aged
Tnfrsf12a	0.000687231	0.253198	0.164	0.123	1	adult_aged
Rhoq	0.000707251	0.264811	0.454	0.419	1	adult_aged
Pde1a	0.000777044	0.345532	0.201	0.173	1	adult_aged
Rbpj	0.00079233	0.282878	0.323	0.292	1	adult_aged
2510009E07Rik	0.000810238	0.2707	0.297	0.262	1	adult_aged
Rgcc	0.000877602	0.400245	0.435	0.411	1	adult_aged
Reck	0.000966569	0.253788	0.229	0.199	1	adult_aged
Pld5	0.00101574	0.380858	0.16	0.127	1	adult_aged
E130308A19Rik	0.00114586	0.304241	0.308	0.278	1	adult_aged
Stxbp5l	0.00122929	0.380159	0.16	0.131	1	adult_aged
Nfat5	0.00126281	0.30223	0.545	0.515	1	adult_aged
Csrnp1	0.00143471	0.344895	0.252	0.224	1	adult_aged
Parp8	0.00147085	0.330769	0.235	0.204	1	adult_aged
Nr4a2	0.0015112	0.349774	0.102	0.073	1	adult_aged
Cntn4	0.00155773	0.358295	0.353	0.309	1	adult_aged
Car2	0.00175764	-0.478712	0.634	0.681	1	adult_aged
Nopchap1	0.0019467	0.31628	0.252	0.215	1	adult_aged
Smad1	0.00215679	0.255801	0.269	0.24	1	adult_aged
Lhfp	0.00232913	0.273455	0.232	0.204	1	adult_aged
Rnf43	0.00237861	0.295515	0.193	0.166	1	adult_aged
Scd1	0.0027017	0.258004	0.29	0.266	1	adult_aged
Itgb5	0.0027288	-0.277644	0.32	0.356	1	adult_aged
Bcor	0.00281989	0.257226	0.216	0.186	1	adult_aged
Zcchc7	0.00292734	0.285652	0.52	0.499	1	adult_aged
Ext1	0.00295383	0.33426	0.396	0.371	1	adult_aged
D16Ertd472e	0.003325	0.261057	0.157	0.132	1	adult_aged
Pebp1	0.00338085	-0.266789	0.733	0.818	1	adult_aged
Gclc	0.0037454	0.275881	0.317	0.28	1	adult_aged
Slc24a3	0.00384604	0.296628	0.111	0.086	1	adult_aged
Prkcb	0.00388512	0.311706	0.177	0.153	1	adult_aged
Negr1	0.00418719	0.367255	0.265	0.24	1	adult_aged
Arih1	0.00450913	0.334814	0.569	0.551	1	adult_aged
Rasl11a	0.00451408	0.283656	0.113	0.086	1	adult_aged
Syt4	0.00466201	0.594004	0.254	0.335	1	adult_aged
Unc13b	0.0053469	0.282902	0.233	0.206	1	adult_aged
Sema5a	0.00568472	0.334757	0.248	0.227	1	adult_aged
Lama2	0.00599358	0.283843	0.203	0.177	1	adult_aged
Cxcl13	0.00603817	0.255049	0.175	0.143	1	adult_aged
Bag3	0.00618165	0.266067	0.436	0.404	1	adult_aged
Gfra1	0.00655606	0.334487	0.234	0.215	1	adult_aged
Airn	0.00728223	0.392528	0.301	0.28	1	adult_aged
Lypd6	0.00809943	0.305784	0.218	0.199	1	adult_aged
Rassf9	0.00855153	0.310954	0.167	0.145	1	adult_aged
Bcl2l1	0.00935311	0.2607	0.355	0.339	1	adult_aged
Stxbp6	0.0102585	0.275636	0.203	0.181	1	adult_aged
Smyd3	0.010293	0.264993	0.466	0.44	1	adult_aged
Emp1	0.0122711	0.32448	0.158	0.134	1	adult_aged
Acss3	0.0156434	0.343693	0.176	0.158	1	adult_aged
Antxr1	0.0169267	0.266173	0.188	0.168	1	adult_aged
Tenm3	0.0192714	0.299687	0.223	0.201	1	adult_aged
Atp1b2	0.0214291	-0.556515	0.324	0.356	1	adult_aged
Foxq1	0.0251786	0.281595	0.167	0.149	1	adult_aged
Tspan5	0.0279226	0.287938	0.325	0.302	1	adult_aged
Pdzrn3	0.0288064	0.384491	0.363	0.353	1	adult_aged
Grin3a	0.0316154	0.29201	0.122	0.105	1	adult_aged
Dennd1a	0.033419	0.258717	0.431	0.421	1	adult_aged
Lbp	0.0347535	0.269193	0.156	0.138	1	adult_aged
Prr16	0.0526753	0.408261	0.259	0.245	1	adult_aged
Phf21a	0.0560015	0.261185	0.561	0.57	1	adult_aged
Ntn4	0.0698162	0.250064	0.21	0.201	1	adult_aged
Zfp36l2	0.0700611	0.268418	0.296	0.288	1	adult_aged
Prkd1	0.0762726	0.307422	0.317	0.303	1	adult_aged
Slc43a1	0.089148	0.257274	0.163	0.153	1	adult_aged
Gm4876	0.110489	0.292797	0.366	0.36	1	adult_aged
Lox	0.110629	-0.78101	0.178	0.197	1	adult_aged
Akt3	0.119085	0.298057	0.436	0.43	1	adult_aged
Dach1	0.123087	0.334539	0.453	0.447	1	adult_aged
Maml3	0.128253	0.282678	0.421	0.419	1	adult_aged
Sdk1	0.150599	0.254658	0.309	0.353	1	adult_aged
Robo1	0.154437	0.259178	0.523	0.514	1	adult_aged
Eda	0.201777	0.254237	0.14	0.129	1	adult_aged
Bcl6	0.209502	0.264999	0.341	0.335	1	adult_aged
Ghr	0.221764	0.28186	0.391	0.395	1	adult_aged
Cntnap4	0.26105	0.250128	0.239	0.235	1	adult_aged
Setbp1	0.374163	0.253132	0.575	0.591	1	adult_aged
Pcdh7	0.46895	0.490366	0.203	0.206	1	adult_aged
Epha7	0.545702	0.285674	0.208	0.23	1	adult_aged
Pdgfd	0.593703	0.289277	0.164	0.168	1	adult_aged
Hspa1a	0.60596	-0.278426	0.48	0.44	1	adult_aged
Rarres1	0.889546	-0.358407	0.258	0.244	1	adult_aged

## Sheet: adult_vs_cispaltin.deg
Table S1. List of differently expressed genes between cisplatin and adult groups.
	p_val	avg_log2FC	pct.1	pct.2	p_val_adj	cluster
Camk1d	0	-2.44195	0.014	0.83	0	adult_cisplatin
Atp5pb	0	-2.07193	0	0.763	0	adult_cisplatin
Selenof	0	-2.24166	0	0.825	0	adult_cisplatin
Cox6a1	0	2.05841	0.984	0.747	0	adult_cisplatin
Sem1	0	-2.00998	0	0.793	0	adult_cisplatin
Tle5	0	-2.91885	0	0.935	0	adult_cisplatin
Rpl41	0	1.72788	1	0.975	0	adult_cisplatin
Selenok	0	-2.25688	0	0.85	0	adult_cisplatin
Rora	0	-2.62834	0.265	0.927	0	adult_cisplatin
Pde4d	0	-3.15991	0.227	0.923	0	adult_cisplatin
Gphn	0	-2.45531	0.035	0.891	0	adult_cisplatin
Selenop	0	-4.27047	0	0.822	0	adult_cisplatin
Cmss1	0	-3.7654	0	0.989	0	adult_cisplatin
Elob	0	-2.33649	0	0.855	0	adult_cisplatin
Fth1	0	-6.85443	0.001	0.997	0	adult_cisplatin
ND1	0	-5.8091	0	0.998	0	adult_cisplatin
ND2	0	-6.02893	0	0.996	0	adult_cisplatin
COX1	0	-6.07267	0	0.999	0	adult_cisplatin
COX2	0	-6.92588	0	1	0	adult_cisplatin
ATP6	0	-7.30586	0	1	0	adult_cisplatin
COX3	0	-7.19336	0	1	0	adult_cisplatin
ND3	0	-3.30324	0	0.897	0	adult_cisplatin
ND4	0	-6.09577	0	0.999	0	adult_cisplatin
ND5	0	-3.80599	0	0.96	0	adult_cisplatin
CYTB	0	-6.47351	0	0.999	0	adult_cisplatin
Myeov2	0	2.68334	0.84	0	0	adult_cisplatin
1110008P14Rik	0	2.36014	0.719	0	0	adult_cisplatin
Minos1	0	2.85511	0.853	0	0	adult_cisplatin
Shfm1	0	2.75738	0.843	0	0	adult_cisplatin
H2afj	0	2.44203	0.781	0	0	adult_cisplatin
Aes	0	2.45268	0.755	0	0	adult_cisplatin
Selk	0	2.56783	0.815	0	0	adult_cisplatin
Deb1	0	2.59412	0.812	0	0	adult_cisplatin
2010107E04Rik	0	3.66814	0.947	0	0	adult_cisplatin
Sepp1	0	5.36368	0.959	0	0	adult_cisplatin
Tceb2	0	2.94453	0.87	0	0	adult_cisplatin
Usmg5	0	3.01762	0.879	0	0	adult_cisplatin
mt-Nd1	0	7.82756	1	0	0	adult_cisplatin
mt-Nd2	0	5.88618	1	0	0	adult_cisplatin
mt-Co1	0	3.37981	0.911	0	0	adult_cisplatin
mt-Atp8	0	3.27563	0.903	0	0	adult_cisplatin
mt-Atp6	0	5.33224	0.998	0	0	adult_cisplatin
mt-Co3	0	2.5181	0.784	0	0	adult_cisplatin
mt-Nd4	0	6.16693	1	0	0	adult_cisplatin
mt-Nd5	0	3.23558	0.882	0	0	adult_cisplatin
mt-Cytb	0	7.05378	1	0	0	adult_cisplatin
Gm15772	0	3.15329	0.874	0	0	adult_cisplatin
Rpl14-ps1	0	2.69031	0.812	0	0	adult_cisplatin
Rps3a3	0	2.9968	0.813	0	0	adult_cisplatin
mt-Rnr2	0	5.05974	0.994	0	0	adult_cisplatin
Prkg1	1.03e-307	-3.02333	0.002	0.748	3.28e-303	adult_cisplatin
H2az1	2.47e-307	-1.99661	0	0.745	7.86e-303	adult_cisplatin
Atp5mpl	1.75e-306	-2.20222	0	0.743	5.55e-302	adult_cisplatin
Sepw1	8.25e-302	2.47972	0.7	0	2.62e-297	adult_cisplatin
Rpl26	2.17e-296	-2.45489	0.553	0.954	6.89e-292	adult_cisplatin
Gm28438	3.41e-296	2.16481	0.691	0	1.08e-291	adult_cisplatin
Rpsa-ps10	2.1e-293	2.22642	0.686	0	6.67e-289	adult_cisplatin
Atp5f1	5.15e-292	2.12409	0.684	0	1.64e-287	adult_cisplatin
ND4L	1.36e-290	-2.40491	0	0.716	4.32e-286	adult_cisplatin
Hist1h2bc	2.53e-288	2.16882	0.677	0	8.04e-284	adult_cisplatin
Micos10	1.25e-283	-1.78899	0	0.704	3.98e-279	adult_cisplatin
2410015M20Rik	2.77e-283	2.0252	0.668	0	8.8e-279	adult_cisplatin
Atp5g2	4.54e-281	-1.85208	0.081	0.789	1.44e-276	adult_cisplatin
Gm15920	1.49e-280	1.974	0.663	0	4.74e-276	adult_cisplatin
S100b	2.44e-280	1.96484	0.99	0.671	7.75e-276	adult_cisplatin
Ftl1	4.79e-280	1.36925	1	0.99	1.52e-275	adult_cisplatin
Gm42418	4.99e-276	2.31783	0.655	0	1.59e-271	adult_cisplatin
H2afz	7.36e-269	2.05836	0.643	0	2.34e-264	adult_cisplatin
Dnaaf9	8.5e-267	-1.82694	0	0.673	2.7e-262	adult_cisplatin
Naaladl2	4.93e-266	-2.03542	0.002	0.673	1.57e-261	adult_cisplatin
mt-Co2	5.57e-264	2.01777	0.634	0	1.77e-259	adult_cisplatin
Aopep	2.94e-263	-1.94899	0	0.667	9.33e-259	adult_cisplatin
Auts2	7.93e-261	-2.57358	0.192	0.802	2.52e-256	adult_cisplatin
B2m	2.27e-260	1.98884	0.954	0.732	7.2e-256	adult_cisplatin
Mir99ahg	4.39e-256	1.91543	0.619	0	1.39e-251	adult_cisplatin
Rps29	1.75e-255	1.23469	0.998	0.957	5.57e-251	adult_cisplatin
2810428I15Rik	3.55e-252	1.8175	0.612	0	1.13e-247	adult_cisplatin
Pard3b	1.63e-251	-1.76054	0.009	0.661	5.2e-247	adult_cisplatin
Hsp90ab1	6.08e-251	-1.70481	0.753	0.978	1.93e-246	adult_cisplatin
Cox8a	8.39e-249	1.30119	0.999	0.97	2.67e-244	adult_cisplatin
Gas5	7.29e-248	1.85705	0.604	0	2.32e-243	adult_cisplatin
Hspa8	3.9e-247	-1.78815	0.63	0.953	1.24e-242	adult_cisplatin
Septin7	4.66e-247	-1.4867	0	0.637	1.48e-242	adult_cisplatin
Pde4b	9.04e-245	-2.36356	0.042	0.683	2.87e-240	adult_cisplatin
Selenow	2.08e-244	-1.80446	0	0.632	6.62e-240	adult_cisplatin
Mt1	9.93e-243	2.04738	0.959	0.652	3.16e-238	adult_cisplatin
Atp5md	9.03e-242	-1.65025	0	0.627	2.87e-237	adult_cisplatin
Cox8b	3.64e-241	2.35018	0.951	0.56	1.16e-236	adult_cisplatin
Gm26917	4.94e-241	2.16458	0.591	0	1.57e-236	adult_cisplatin
Fbxl7	2.86e-240	-2.50435	0	0.624	9.09e-236	adult_cisplatin
Micos13	3.79e-239	-1.5496	0	0.622	1.2e-234	adult_cisplatin
Rps23-ps1	6.48e-239	1.79558	0.587	0	2.06e-234	adult_cisplatin
2310036O22Rik	6.48e-239	1.73525	0.587	0	2.06e-234	adult_cisplatin
Fam173a	2.2e-236	1.71117	0.582	0	7e-232	adult_cisplatin
Fam134b	1.91e-233	1.87687	0.576	0	6.08e-229	adult_cisplatin
Gm9843	5.01e-233	1.7503	0.576	0	1.59e-228	adult_cisplatin
Uqcr10	7.94e-229	1.43321	0.964	0.796	2.52e-224	adult_cisplatin
Ss18l2	3.08e-226	-1.86966	0	0.596	9.8e-222	adult_cisplatin
2010111I01Rik	1.01e-224	1.73222	0.56	0	3.21e-220	adult_cisplatin
Wbp5	2.61e-224	1.79439	0.559	0	8.29e-220	adult_cisplatin
Gm14303	7.61e-222	1.60613	0.554	0	2.42e-217	adult_cisplatin
Zbtb20	2.39e-221	-1.35978	0.816	0.969	7.6e-217	adult_cisplatin
Tsc22d4	1.29e-220	1.68067	0.552	0	4.09e-216	adult_cisplatin
mt-Rnr1	2.16e-219	1.83385	0.549	0	6.88e-215	adult_cisplatin
Cox6b1	3.45e-219	1.30467	0.981	0.869	1.1e-214	adult_cisplatin
H2az2	5.19e-219	-1.35355	0	0.582	1.65e-214	adult_cisplatin
1810043H04Rik	3.62e-218	1.60888	0.547	0	1.15e-213	adult_cisplatin
Retreg1	6.16e-218	-1.92768	0	0.58	1.96e-213	adult_cisplatin
Pfn1	6.48e-218	1.58121	0.89	0.612	2.06e-213	adult_cisplatin
Qki	3.2e-217	-1.35401	0	0.578	1.02e-212	adult_cisplatin
Ndufa2	3.2e-215	1.33173	0.924	0.779	1.02e-210	adult_cisplatin
Atp5j2	6.95e-214	1.31302	0.964	0.846	2.21e-209	adult_cisplatin
Spacdr	1.16e-213	-1.41022	0	0.571	3.68e-209	adult_cisplatin
Mtarc2	1.54e-211	-1.27437	0	0.567	4.88e-207	adult_cisplatin
Tceal9	3.46e-211	-1.32522	0	0.566	1.1e-206	adult_cisplatin
Selenos	1.76e-210	-1.35416	0	0.565	5.58e-206	adult_cisplatin
Atp5k	5.35e-210	1.56946	0.894	0.576	1.7e-205	adult_cisplatin
Rps15a-ps8	2.76e-209	1.56411	0.529	0	8.79e-205	adult_cisplatin
Lars2	1.6e-207	-1.57002	0.053	0.643	5.09e-203	adult_cisplatin
Mindy2	2.53e-207	-1.31005	0	0.558	8.04e-203	adult_cisplatin
Prxl2a	2.53e-207	-1.57803	0	0.558	8.04e-203	adult_cisplatin
Rarb	1.7e-202	-2.36158	0.176	0.734	5.39e-198	adult_cisplatin
Rpl37rt	2.46e-201	1.4854	0.513	0	7.81e-197	adult_cisplatin
Cox17	3.1e-198	1.51008	0.866	0.54	9.87e-194	adult_cisplatin
Pip5k1b	3.38e-198	-1.92917	0.143	0.709	1.07e-193	adult_cisplatin
Rbms3	1.14e-197	-1.79527	0.048	0.612	3.62e-193	adult_cisplatin
Skp1a	2.09e-197	1.75814	0.505	0	6.64e-193	adult_cisplatin
Uqcrb	4.09e-197	1.35276	0.961	0.791	1.3e-192	adult_cisplatin
Rps27l	9.95e-197	1.56742	0.867	0.662	3.16e-192	adult_cisplatin
Uqcr11	2.62e-196	1.19846	0.975	0.86	8.33e-192	adult_cisplatin
Skp1	7.03e-194	-1.20712	0	0.53	2.24e-189	adult_cisplatin
Rps11-ps1	3.51e-191	1.5047	0.492	0	1.12e-186	adult_cisplatin
Wwox	7.15e-190	-1.56764	0.015	0.547	2.27e-185	adult_cisplatin
Trir	8.03e-190	-1.15409	0	0.522	2.55e-185	adult_cisplatin
Gm8430	1.23e-189	1.43325	0.489	0	3.92e-185	adult_cisplatin
Cops9	1.74e-189	-1.22822	0	0.521	5.54e-185	adult_cisplatin
Selenom	1.74e-189	-1.34195	0	0.521	5.54e-185	adult_cisplatin
Rex1bd	8.2e-189	-1.17186	0	0.519	2.61e-184	adult_cisplatin
Cox7a2	9.9e-189	1.15938	0.986	0.909	3.15e-184	adult_cisplatin
Tceb1	1.76e-188	1.40727	0.486	0	5.6e-184	adult_cisplatin
Rtraf	1.78e-188	-1.17516	0	0.519	5.64e-184	adult_cisplatin
Gpx4	5.63e-188	1.02995	0.989	0.953	1.79e-183	adult_cisplatin
Gm2115	2.51e-187	1.65932	0.484	0	7.97e-183	adult_cisplatin
Hist1h1c	6.07e-187	1.586	0.483	0	1.93e-182	adult_cisplatin
2610001J05Rik	6.07e-187	1.37022	0.483	0	1.93e-182	adult_cisplatin
Nsd3	1.81e-186	-1.17324	0	0.514	5.76e-182	adult_cisplatin
Tmem256	2.58e-186	1.53382	0.854	0.562	8.21e-182	adult_cisplatin
Cpq	5.34e-183	-1.35733	0.056	0.592	1.7e-178	adult_cisplatin
Setbp1	7.79e-183	-1.39847	0.054	0.591	2.48e-178	adult_cisplatin
Antkmt	3.81e-182	-1.18624	0	0.505	1.21e-177	adult_cisplatin
H2bc4	8.15e-182	-1.40321	0	0.504	2.59e-177	adult_cisplatin
AI413582	2.49e-179	1.41697	0.467	0	7.92e-175	adult_cisplatin
Ifi27l2a	5.29e-179	1.73142	0.988	0.563	1.68e-174	adult_cisplatin
Sorbs1	1.38e-178	-1.32042	0.014	0.522	4.38e-174	adult_cisplatin
Snhg3	1.42e-178	1.41238	0.465	0	4.51e-174	adult_cisplatin
Lncpint	6.36e-178	-1.47261	0.035	0.558	2.02e-173	adult_cisplatin
Hbb-bs	6.1e-176	2.55218	0.46	0	1.94e-171	adult_cisplatin
Ndufa3	6.11e-176	1.40141	0.841	0.537	1.94e-171	adult_cisplatin
Snhg8	1.93e-174	1.38515	0.457	0	6.12e-170	adult_cisplatin
Tut4	1.02e-170	-1.15671	0	0.48	3.24e-166	adult_cisplatin
Chchd10	1.24e-169	1.14898	0.991	0.788	3.93e-165	adult_cisplatin
Gm10260	1.33e-169	1.30681	0.446	0	4.23e-165	adult_cisplatin
Trpm3	3.09e-169	-3.07529	0.007	0.487	9.81e-165	adult_cisplatin
Rpl39-ps	3.12e-169	1.2792	0.445	0	9.93e-165	adult_cisplatin
Cox6c	6.04e-169	0.981008	0.986	0.96	1.92e-164	adult_cisplatin
H2aj	1.81e-168	-1.31241	0	0.475	5.75e-164	adult_cisplatin
Golm2	3.79e-168	-1.10535	0	0.474	1.2e-163	adult_cisplatin
Nhp2l1	9.41e-168	1.2711	0.442	0	2.99e-163	adult_cisplatin
Cox7c	1.23e-167	1.07656	0.973	0.904	3.9e-163	adult_cisplatin
1110008F13Rik	1.2e-166	1.29081	0.44	0	3.82e-162	adult_cisplatin
Gm11478	1.2e-166	1.29288	0.44	0	3.82e-162	adult_cisplatin
Snu13	6.52e-166	-1.05403	0	0.469	2.07e-161	adult_cisplatin
Selt	4.47e-164	1.26459	0.434	0	1.42e-159	adult_cisplatin
AA465934	1.3e-162	1.2571	0.431	0	4.13e-158	adult_cisplatin
Gm12254	1.3e-162	1.26201	0.431	0	4.13e-158	adult_cisplatin
Stk39	1.88e-162	-2.11884	0.2	0.682	5.97e-158	adult_cisplatin
Sparcl1	1.3e-161	-1.51601	0.716	0.963	4.12e-157	adult_cisplatin
Dipk1a	7.6e-161	-1.33847	0	0.458	2.42e-156	adult_cisplatin
Ube2e2	4.03e-160	-1.29614	0.063	0.56	1.28e-155	adult_cisplatin
4632427E13Rik	5.64e-159	1.29605	0.423	0	1.79e-154	adult_cisplatin
H2afv	5.64e-159	1.27314	0.423	0	1.79e-154	adult_cisplatin
Vimp	6.88e-158	1.31492	0.42	0	2.19e-153	adult_cisplatin
Selm	6.88e-158	1.32542	0.42	0	2.19e-153	adult_cisplatin
Ccdc53	3.63e-157	2.03996	0.419	0	1.16e-152	adult_cisplatin
Macroh2a1	3.77e-156	-0.982327	0	0.447	1.2e-151	adult_cisplatin
Eloc	7.71e-156	-1.00961	0	0.446	2.45e-151	adult_cisplatin
Ecpas	7.71e-156	-1.02572	0	0.446	2.45e-151	adult_cisplatin
Cystm1	2.76e-155	1.188	0.903	0.57	8.76e-151	adult_cisplatin
Washc3	3.23e-155	-1.9697	0	0.445	1.03e-150	adult_cisplatin
Mt2	9.35e-154	2.20175	0.619	0.177	2.97e-149	adult_cisplatin
Tmem134	1.44e-153	1.15117	0.411	0	4.57e-149	adult_cisplatin
Prrc2c	3.98e-153	-1.20292	0.26	0.755	1.26e-148	adult_cisplatin
BC029214	7.48e-153	1.19241	0.409	0	2.38e-148	adult_cisplatin
Msi2	9.94e-153	-1.25648	0.279	0.784	3.16e-148	adult_cisplatin
Prdx1	1.12e-152	1.08016	0.952	0.888	3.55e-148	adult_cisplatin
Ict1	1.7e-152	1.16582	0.408	0	5.42e-148	adult_cisplatin
Cenpx	1.97e-152	-1.06293	0	0.438	6.25e-148	adult_cisplatin
Fbxl17	5.18e-152	-1.21814	0.058	0.546	1.65e-147	adult_cisplatin
Rps26-ps1	8.84e-152	1.14147	0.407	0	2.81e-147	adult_cisplatin
Nedd4	1.25e-151	-1.10115	0.522	0.899	3.99e-147	adult_cisplatin
Sh3d19	1.93e-151	-2.12451	0.037	0.49	6.14e-147	adult_cisplatin
Tonsl	2.34e-151	1.23024	0.417	0.006	7.45e-147	adult_cisplatin
Rpl31	2.52e-151	1.11237	0.926	0.786	8e-147	adult_cisplatin
Ptprm	3.17e-151	-1.61053	0.065	0.542	1.01e-146	adult_cisplatin
Nop53	3.35e-151	-1.03633	0	0.435	1.07e-146	adult_cisplatin
Rere	3.45e-151	-1.22806	0.326	0.801	1.1e-146	adult_cisplatin
Gm8624	4.57e-151	1.16877	0.405	0	1.45e-146	adult_cisplatin
Pde7b	8.96e-151	-1.55336	0.039	0.508	2.85e-146	adult_cisplatin
Magi2	2.28e-150	-1.62016	0.054	0.522	7.24e-146	adult_cisplatin
Klf12	2.8e-150	-1.09823	0	0.433	8.9e-146	adult_cisplatin
Ngfrap1	1.21e-149	1.2193	0.402	0	3.85e-145	adult_cisplatin
Bex3	2.33e-149	-0.977402	0	0.431	7.39e-145	adult_cisplatin
B3galt1	5.85e-149	-1.43963	0.002	0.435	1.86e-144	adult_cisplatin
Rpl39	1.05e-148	0.975134	0.981	0.894	3.35e-144	adult_cisplatin
Cdk8	1.32e-148	-1.17514	0.117	0.609	4.19e-144	adult_cisplatin
Large1	1.92e-148	-1.03952	0	0.429	6.11e-144	adult_cisplatin
Atp5e	1.94e-148	0.96423	0.965	0.904	6.15e-144	adult_cisplatin
Gnas	9.39e-148	-1.03998	0.784	0.973	2.99e-143	adult_cisplatin
1500011K16Rik	1.63e-147	1.16081	0.397	0	5.17e-143	adult_cisplatin
Apoa1bp	4.21e-146	1.18127	0.394	0	1.34e-141	adult_cisplatin
Fam213a	4.21e-146	1.2412	0.394	0	1.34e-141	adult_cisplatin
Frmd4b	5.13e-146	-1.69205	0.188	0.671	1.63e-141	adult_cisplatin
Brd1	5.26e-146	-1.02257	0.06	0.532	1.67e-141	adult_cisplatin
Smyd3	5.46e-146	-1.11749	0.008	0.44	1.74e-141	adult_cisplatin
Gm9794	9.48e-146	1.13121	0.393	0	3.01e-141	adult_cisplatin
Apoe	1.21e-145	-2.59877	0.824	0.888	3.84e-141	adult_cisplatin
Fgfr2	2.29e-145	-1.35178	0.101	0.571	7.28e-141	adult_cisplatin
Wdr89	3.2e-145	1.40821	0.626	0.206	1.02e-140	adult_cisplatin
Ppp1r12a	1.18e-144	-1.19207	0.14	0.637	3.75e-140	adult_cisplatin
Arid5b	1.28e-144	-1.52782	0.074	0.537	4.06e-140	adult_cisplatin
Rpl19-ps11	2.42e-144	1.08454	0.39	0	7.71e-140	adult_cisplatin
Ptprd	8.68e-144	-1.40845	0.004	0.424	2.76e-139	adult_cisplatin
Pgk1	1.13e-143	-1.40118	0.068	0.525	3.58e-139	adult_cisplatin
Fam172a	1.35e-142	-1.0743	0.048	0.508	4.28e-138	adult_cisplatin
Ndufc1	1.92e-142	1.11505	0.897	0.714	6.12e-138	adult_cisplatin
Prkn	2.22e-142	-1.11164	0	0.414	7.05e-138	adult_cisplatin
Rab5if	4.43e-142	-0.958231	0	0.414	1.41e-137	adult_cisplatin
Bltp1	8.86e-142	-0.910189	0	0.413	2.82e-137	adult_cisplatin
Arhgap26	9.16e-142	-1.1585	0.061	0.52	2.91e-137	adult_cisplatin
Uqcrq	1.31e-141	1.05347	0.928	0.758	4.16e-137	adult_cisplatin
Fos	1.33e-141	-4.80565	0.101	0.536	4.24e-137	adult_cisplatin
Ankrd11	1.42e-141	-1.11374	0.184	0.686	4.52e-137	adult_cisplatin
Cert1	1.77e-141	-0.953294	0	0.412	5.62e-137	adult_cisplatin
Osbpl6	1.08e-140	-1.51307	0.184	0.666	3.44e-136	adult_cisplatin
Atp6v1g1	2.13e-140	1.04827	0.917	0.796	6.78e-136	adult_cisplatin
Btbd7	2.16e-140	-0.950049	0.036	0.478	6.86e-136	adult_cisplatin
Gm10073	8.52e-140	1.11846	0.379	0	2.71e-135	adult_cisplatin
Vps28	1.11e-139	-0.887532	0	0.408	3.52e-135	adult_cisplatin
Nipsnap2	1.11e-139	-0.929964	0	0.408	3.52e-135	adult_cisplatin
Stac	1.43e-139	-1.47914	0.032	0.458	4.56e-135	adult_cisplatin
App	2.38e-139	-0.952348	0.739	0.956	7.55e-135	adult_cisplatin
Vti1a	8.43e-139	-1.07084	0.038	0.481	2.68e-134	adult_cisplatin
Tomm7	1.08e-138	1.13628	0.844	0.672	3.45e-134	adult_cisplatin
Maml2	2.65e-138	-1.28163	0.12	0.59	8.42e-134	adult_cisplatin
Srrm2	7.85e-138	-1.02328	0.64	0.94	2.49e-133	adult_cisplatin
1810022K09Rik	1.03e-137	1.11291	0.374	0	3.28e-133	adult_cisplatin
Cacna1d	1.1e-137	-1.66063	0.034	0.453	3.51e-133	adult_cisplatin
Lpp	1.71e-137	-1.06185	0.11	0.6	5.43e-133	adult_cisplatin
BC005561	5.08e-137	1.15078	0.373	0	1.61e-132	adult_cisplatin
Ptprt	5.3e-137	-1.12802	0	0.401	1.69e-132	adult_cisplatin
Pard3	8.1e-137	-1.04883	0.072	0.534	2.57e-132	adult_cisplatin
Ank2	1.08e-136	-1.43085	0.134	0.6	3.42e-132	adult_cisplatin
Eya4	1.91e-136	-1.5151	0.014	0.421	6.08e-132	adult_cisplatin
Rpl5	9.77e-136	-1.81277	0.444	0.818	3.11e-131	adult_cisplatin
2700060E02Rik	1.22e-135	1.04908	0.37	0	3.89e-131	adult_cisplatin
Stra13	2.7e-135	1.05665	0.369	0	8.6e-131	adult_cisplatin
Fam63b	2.7e-135	1.10407	0.369	0	8.6e-131	adult_cisplatin
Hsp90aa1	4.14e-135	-1.77357	0.534	0.881	1.32e-130	adult_cisplatin
Hn1	5.98e-135	1.07427	0.368	0	1.9e-130	adult_cisplatin
ATP8	6.26e-135	-1.17398	0	0.396	1.99e-130	adult_cisplatin
Selenot	1.23e-134	-0.87125	0	0.396	3.92e-130	adult_cisplatin
Cd63-ps	2.91e-134	1.23136	0.366	0	9.26e-130	adult_cisplatin
Pbx1	7.59e-134	-1.27333	0.23	0.694	2.41e-129	adult_cisplatin
Cdh18	9.45e-134	-1.8811	0	0.394	3e-129	adult_cisplatin
Utrn	1.47e-133	-1.23684	0.228	0.699	4.68e-129	adult_cisplatin
Mia2	1.86e-133	-0.87743	0	0.393	5.92e-129	adult_cisplatin
Arl15	4.68e-133	-1.62217	0.155	0.596	1.49e-128	adult_cisplatin
Mesd	7.2e-133	-0.868582	0	0.391	2.29e-128	adult_cisplatin
Marchf2	2.78e-132	-0.864286	0	0.39	8.84e-128	adult_cisplatin
Fam96b	3.33e-132	1.05335	0.362	0	1.06e-127	adult_cisplatin
Rps27	1.15e-131	0.982336	0.987	0.906	3.65e-127	adult_cisplatin
Fosb	1.47e-131	-2.68202	0.007	0.401	4.66e-127	adult_cisplatin
Sec61g	4.66e-131	-1.02375	0.161	0.635	1.48e-126	adult_cisplatin
Dpyd	4.75e-131	-1.18092	0.003	0.394	1.51e-126	adult_cisplatin
Traf5	5.36e-131	-1.03362	0.002	0.393	1.7e-126	adult_cisplatin
Phlpp1	5.77e-131	-1.61072	0.217	0.668	1.83e-126	adult_cisplatin
S100a1	9.22e-131	0.949913	0.992	0.859	2.93e-126	adult_cisplatin
Anapc13	1.32e-130	1.2374	0.771	0.495	4.19e-126	adult_cisplatin
Etv6	1.52e-129	-0.981741	0.046	0.471	4.84e-125	adult_cisplatin
4930402H24Rik	1.79e-129	1.049	0.355	0	5.68e-125	adult_cisplatin
Bsg	6.23e-129	1.05409	0.977	0.914	1.98e-124	adult_cisplatin
Svil	7.47e-129	-1.55723	0.03	0.429	2.37e-124	adult_cisplatin
Ckb	1.23e-128	-1.2737	0.707	0.922	3.91e-124	adult_cisplatin
2610035D17Rik	2.35e-128	-1.28426	0.138	0.597	7.46e-124	adult_cisplatin
Rbis	3.37e-128	-0.829844	0	0.38	1.07e-123	adult_cisplatin
Baz2b	5.96e-128	-1.08187	0.2	0.663	1.9e-123	adult_cisplatin
Diaph2	6.75e-128	-0.9789	0.048	0.477	2.15e-123	adult_cisplatin
Exoc4	9.82e-128	-1.01603	0.101	0.561	3.12e-123	adult_cisplatin
Sash1	1.6e-127	-1.12296	0.221	0.688	5.09e-123	adult_cisplatin
Senp6	2.54e-127	-1.02027	0.196	0.666	8.09e-123	adult_cisplatin
Cavin2	9.46e-127	-2.9793	0	0.376	3.01e-122	adult_cisplatin
Eif3c	1.43e-126	-1.0306	0.213	0.674	4.55e-122	adult_cisplatin
Foxn3	1.5e-126	-1.02006	0.084	0.526	4.77e-122	adult_cisplatin
Oip5os1	3.58e-126	-0.884794	0	0.375	1.14e-121	adult_cisplatin
Hspa1a	5.33e-126	-3.25332	0.043	0.44	1.69e-121	adult_cisplatin
Phf21a	6.01e-126	-1.03374	0.117	0.57	1.91e-121	adult_cisplatin
Macf1	7.29e-126	-1.1244	0.38	0.811	2.32e-121	adult_cisplatin
Arf6	8.52e-126	1.28782	0.552	0.16	2.71e-121	adult_cisplatin
Aldoa	9.59e-126	0.991509	0.975	0.835	3.05e-121	adult_cisplatin
Emcn	1.07e-125	-4.01661	0.002	0.376	3.42e-121	adult_cisplatin
Malat1	4.97e-125	1.09958	0.993	0.982	1.58e-120	adult_cisplatin
Fam195b	9.77e-125	0.978942	0.344	0	3.11e-120	adult_cisplatin
1700020I14Rik	9.77e-125	1.0226	0.344	0	3.11e-120	adult_cisplatin
Afdn	1.91e-124	-0.86597	0	0.371	6.07e-120	adult_cisplatin
Jun	3.25e-124	-3.40008	0.28	0.665	1.03e-119	adult_cisplatin
Chsy3	3.7e-124	-1.68233	0	0.37	1.18e-119	adult_cisplatin
Norad	3.7e-124	-0.809542	0	0.37	1.18e-119	adult_cisplatin
Gm15427	4.6e-124	0.979034	0.342	0	1.46e-119	adult_cisplatin
Fermt2	7.7e-124	-0.9941	0.279	0.741	2.45e-119	adult_cisplatin
Gm561	9.97e-124	1.01619	0.341	0	3.17e-119	adult_cisplatin
Emilin2	3.78e-123	-3.69514	0.002	0.371	1.2e-118	adult_cisplatin
Gm10012	4.68e-123	0.983633	0.34	0	1.49e-118	adult_cisplatin
Tpr	1.17e-122	-1.04505	0.203	0.663	3.73e-118	adult_cisplatin
Atp5g1	1.25e-122	1.09317	0.913	0.75	3.97e-118	adult_cisplatin
Ndufaf8	3.74e-122	-0.844725	0	0.365	1.19e-117	adult_cisplatin
Kcnb2	1.39e-121	-2.61246	0	0.363	4.42e-117	adult_cisplatin
2610203C20Rik	2.2e-121	1.09843	0.336	0	7.01e-117	adult_cisplatin
Dnajc1	1.06e-120	-0.963594	0.161	0.625	3.36e-116	adult_cisplatin
Egr1	1.34e-120	-3.34534	0.04	0.422	4.27e-116	adult_cisplatin
Nr3c2	1.91e-120	-1.0402	0.046	0.448	6.08e-116	adult_cisplatin
Tut7	1.92e-120	-0.787121	0	0.36	6.09e-116	adult_cisplatin
Oaz1	3.37e-120	0.703705	0.983	0.954	1.07e-115	adult_cisplatin
Tmem55a	4.76e-120	0.959232	0.333	0	1.51e-115	adult_cisplatin
Sbno2	8.1e-120	-1.78456	0.005	0.368	2.58e-115	adult_cisplatin
Tnfaip6	1.11e-119	-4.36551	0.002	0.363	3.54e-115	adult_cisplatin
Nipbl	1.86e-119	-0.985708	0.169	0.625	5.92e-115	adult_cisplatin
Rpl21	4.03e-119	-1.48612	0.792	0.946	1.28e-114	adult_cisplatin
Tmem189	4.74e-119	0.925854	0.33	0	1.51e-114	adult_cisplatin
Adgrl3	1.19e-118	-1.00638	0.034	0.429	3.78e-114	adult_cisplatin
Atxn1	1.37e-118	-1.15803	0.18	0.635	4.34e-114	adult_cisplatin
Dnaja1	1.57e-118	-1.1938	0.419	0.808	4.98e-114	adult_cisplatin
Enpp2	1.63e-118	-2.00714	0.006	0.365	5.17e-114	adult_cisplatin
Cpm	3.55e-118	-2.15744	0	0.355	1.13e-113	adult_cisplatin
Fmn1	4.24e-118	-1.92264	0.263	0.624	1.35e-113	adult_cisplatin
Cep112	7.58e-118	-0.949873	0.008	0.372	2.41e-113	adult_cisplatin
Ilrun	1.3e-117	-0.796948	0	0.353	4.14e-113	adult_cisplatin
Bbln	1.3e-117	-0.987138	0	0.353	4.14e-113	adult_cisplatin
Grid2	1.3e-117	-1.9717	0	0.353	4.14e-113	adult_cisplatin
Cfl1	1.36e-117	1.10731	0.831	0.692	4.31e-113	adult_cisplatin
Qk	2.16e-117	0.978355	0.326	0	6.86e-113	adult_cisplatin
Cycs	2.39e-117	1.14426	0.88	0.604	7.58e-113	adult_cisplatin
Dip2c	2.48e-117	-1.03976	0.076	0.491	7.88e-113	adult_cisplatin
Kmt5b	2.49e-117	-0.792322	0	0.353	7.92e-113	adult_cisplatin
Pid1	2.99e-117	-2.27282	0.011	0.372	9.5e-113	adult_cisplatin
Impad1	4.63e-117	0.941704	0.325	0	1.47e-112	adult_cisplatin
Naxe	4.77e-117	-0.773588	0	0.352	1.52e-112	adult_cisplatin
Plxdc2	1.37e-116	-1.06712	0.134	0.587	4.35e-112	adult_cisplatin
Anks1b	1.74e-116	-2.01055	0	0.35	5.54e-112	adult_cisplatin
Cdk14	2.3e-116	-0.940568	0.042	0.436	7.3e-112	adult_cisplatin
Atrnl1	2.76e-116	-0.98665	0.03	0.404	8.78e-112	adult_cisplatin
Mcrip1	3.33e-116	-0.79454	0	0.35	1.06e-111	adult_cisplatin
Chd9	3.67e-116	-1.04543	0.222	0.665	1.17e-111	adult_cisplatin
Kansl1	5.42e-116	-0.980216	0.163	0.599	1.72e-111	adult_cisplatin
Epha3	6.24e-116	-2.12763	0.001	0.35	1.98e-111	adult_cisplatin
Marchf5	6.36e-116	-0.786196	0	0.349	2.02e-111	adult_cisplatin
Cyrib	6.36e-116	-0.829342	0	0.349	2.02e-111	adult_cisplatin
Rack1	7.93e-116	-1.40035	0.51	0.824	2.52e-111	adult_cisplatin
Dnajc3	8.7e-116	-1.02815	0.339	0.763	2.76e-111	adult_cisplatin
Bltp2	1.21e-115	-0.849	0	0.348	3.86e-111	adult_cisplatin
Sdk1	3.84e-115	-0.960432	0.002	0.353	1.22e-110	adult_cisplatin
Pdzrn3	3.96e-115	-1.06238	0.003	0.353	1.26e-110	adult_cisplatin
Naxd	4.42e-115	-0.772089	0	0.347	1.4e-110	adult_cisplatin
Nlk	7.1e-115	-1.54196	0.25	0.66	2.26e-110	adult_cisplatin
Marchf7	8.42e-115	-0.742835	0	0.346	2.68e-110	adult_cisplatin
Efemp1	8.68e-115	-1.64889	0.006	0.359	2.76e-110	adult_cisplatin
Rps25-ps1	9.44e-115	0.932083	0.32	0	3e-110	adult_cisplatin
Otor	1.44e-114	-2.97353	0.008	0.359	4.57e-110	adult_cisplatin
Tpt1	1.96e-114	-1.02863	0.985	0.982	6.22e-110	adult_cisplatin
Gltscr2	2.01e-114	0.924675	0.319	0	6.4e-110	adult_cisplatin
Arid1b	4.71e-114	-0.971921	0.104	0.519	1.5e-109	adult_cisplatin
Rps27rt	5.93e-114	1.2595	0.599	0.251	1.89e-109	adult_cisplatin
Atf3	8.08e-114	-3.14111	0.01	0.361	2.57e-109	adult_cisplatin
Pole4	8.38e-114	1.22379	0.763	0.493	2.66e-109	adult_cisplatin
Tpi1	9.74e-114	1.05859	0.897	0.696	3.1e-109	adult_cisplatin
Maco1	1.11e-113	-0.770718	0	0.343	3.52e-109	adult_cisplatin
Nav2	1.29e-113	-1.37308	0.308	0.722	4.12e-109	adult_cisplatin
Zfas1	1.95e-113	0.961258	0.316	0	6.19e-109	adult_cisplatin
Fam84b	1.95e-113	1.00098	0.316	0	6.19e-109	adult_cisplatin
Rgs6	2.12e-113	-1.60332	0.004	0.35	6.75e-109	adult_cisplatin
Pcm1	2.45e-113	-0.916972	0.178	0.625	7.79e-109	adult_cisplatin
Pbx3	3.38e-113	-1.33652	0.05	0.428	1.07e-108	adult_cisplatin
H2afy	4.14e-113	0.892918	0.316	0	1.32e-108	adult_cisplatin
Ifi30	4.14e-113	1.0991	0.316	0	1.32e-108	adult_cisplatin
Gbas	8.81e-113	0.924934	0.315	0	2.8e-108	adult_cisplatin
Hint1	1.27e-112	0.926662	0.908	0.796	4.03e-108	adult_cisplatin
Pip4p2	1.44e-112	-0.827517	0	0.34	4.58e-108	adult_cisplatin
Bcas3	1.55e-112	-1.05523	0.134	0.571	4.93e-108	adult_cisplatin
Akt3	1.8e-112	-0.883308	0.045	0.43	5.74e-108	adult_cisplatin
Smg6	3.04e-112	-0.87953	0.069	0.472	9.66e-108	adult_cisplatin
Ppp4r3b	5.19e-112	-0.741523	0	0.339	1.65e-107	adult_cisplatin
Erbb4	5.19e-112	-1.33731	0	0.339	1.65e-107	adult_cisplatin
Samd4	6.11e-112	-1.1798	0.003	0.345	1.94e-107	adult_cisplatin
Ndufb2	1.57e-111	1.05014	0.812	0.591	4.98e-107	adult_cisplatin
Garre1	1.86e-111	-0.81351	0	0.337	5.93e-107	adult_cisplatin
Ndfip1	3.35e-111	-0.899149	0.152	0.585	1.06e-106	adult_cisplatin
Rxylt1	2.39e-110	-0.734122	0	0.335	7.61e-106	adult_cisplatin
Nalcn	1.15e-109	-0.847538	0.016	0.369	3.67e-105	adult_cisplatin
Sulf1	1.23e-109	-1.68285	0.072	0.442	3.9e-105	adult_cisplatin
Sik3	1.58e-109	-0.97921	0.12	0.526	5.02e-105	adult_cisplatin
Mrpl58	1.61e-109	-0.732158	0	0.332	5.13e-105	adult_cisplatin
Cntn3	1.61e-109	-1.56207	0	0.332	5.13e-105	adult_cisplatin
Adk	1.66e-109	-0.982359	0.104	0.514	5.29e-105	adult_cisplatin
Ssbp2	1.78e-109	-0.937192	0.08	0.472	5.66e-105	adult_cisplatin
Kif13b	3.08e-109	-0.864168	0.041	0.421	9.78e-105	adult_cisplatin
Fam69a	3.42e-109	1.01355	0.306	0	1.09e-104	adult_cisplatin
Robo1	1.23e-108	-1.15634	0.108	0.514	3.9e-104	adult_cisplatin
Oga	2.04e-108	-0.755261	0	0.329	6.5e-104	adult_cisplatin
Nr4a1	2.4e-108	-2.33753	0.023	0.368	7.62e-104	adult_cisplatin
Greb1l	2.8e-108	-1.15969	0.06	0.437	8.91e-104	adult_cisplatin
Ctsl	1.55e-107	-1.0717	0.587	0.878	4.92e-103	adult_cisplatin
Ust	2.41e-107	-1.76498	0.026	0.37	7.65e-103	adult_cisplatin
Rnf169	2.94e-107	-0.829517	0.056	0.427	9.34e-103	adult_cisplatin
Gm8730	3.01e-107	0.863258	0.301	0	9.57e-103	adult_cisplatin
Cotl1	3.98e-107	1.37271	0.704	0.409	1.26e-102	adult_cisplatin
Trappc9	4.51e-107	-0.770029	0.01	0.35	1.43e-102	adult_cisplatin
Denn2b	4.83e-107	-0.818895	0	0.326	1.54e-102	adult_cisplatin
Srsf2	7.06e-107	1.1024	0.783	0.572	2.24e-102	adult_cisplatin
Rab21	1.32e-106	-0.895688	0.131	0.54	4.2e-102	adult_cisplatin
1110004E09Rik	1.33e-106	0.877504	0.3	0	4.24e-102	adult_cisplatin
2210416O15Rik	1.71e-106	-0.717996	0	0.324	5.42e-102	adult_cisplatin
Ankrd12	1.89e-106	-0.978811	0.335	0.748	6.01e-102	adult_cisplatin
Hivep2	2.33e-106	-0.98316	0.085	0.473	7.41e-102	adult_cisplatin
Pde1c	4.31e-106	-1.83858	0.137	0.513	1.37e-101	adult_cisplatin
Syt4	4.36e-106	1.80592	0.713	0.335	1.39e-101	adult_cisplatin
Akap12	5.03e-106	-2.63218	0.028	0.368	1.6e-101	adult_cisplatin
Maml3	1.81e-105	-0.928003	0.048	0.419	5.75e-101	adult_cisplatin
4931406P16Rik	2.6e-105	0.926723	0.296	0	8.26e-101	adult_cisplatin
Rps2-ps10	2.6e-105	0.871077	0.296	0	8.26e-101	adult_cisplatin
Wdr33	5.05e-105	-0.838713	0.076	0.46	1.6e-100	adult_cisplatin
Rgs16	7.43e-105	-2.06553	0	0.32	2.36e-100	adult_cisplatin
Nbea	1.3e-104	-0.883643	0.058	0.434	4.13e-100	adult_cisplatin
Nav3	2.63e-104	-1.78532	0.006	0.33	8.36e-100	adult_cisplatin
Map4k4	2.9e-104	-0.990376	0.197	0.618	9.21e-100	adult_cisplatin
Prkce	3.45e-104	-0.804711	0.03	0.384	1.1e-99	adult_cisplatin
Npas3	3.82e-104	-1.06636	0.003	0.325	1.22e-99	adult_cisplatin
Cuedc1	5.02e-104	0.876457	0.293	0	1.6e-99	adult_cisplatin
Prickle1	5.94e-104	-0.992871	0.019	0.359	1.89e-99	adult_cisplatin
Grb14	6.08e-104	-1.18843	0.007	0.331	1.93e-99	adult_cisplatin
Socs3	7.36e-104	-2.11409	0.015	0.345	2.34e-99	adult_cisplatin
S100a13	1.39e-103	0.985867	0.844	0.714	4.4e-99	adult_cisplatin
Phactr1	2.31e-103	-1.43529	0.008	0.332	7.34e-99	adult_cisplatin
Arid4a	2.81e-103	-0.90226	0.117	0.519	8.92e-99	adult_cisplatin
Rps3a1	3.25e-103	-1.88271	0.712	0.919	1.03e-98	adult_cisplatin
Plcb4	6.47e-103	-0.911296	0.054	0.421	2.06e-98	adult_cisplatin
6820431F20Rik	9.61e-103	0.909893	0.29	0	3.05e-98	adult_cisplatin
Robo2	1.11e-102	-1.55082	0	0.314	3.52e-98	adult_cisplatin
Tbc1d5	1.13e-102	-0.827523	0.023	0.365	3.58e-98	adult_cisplatin
Dennd1a	1.37e-102	-0.81924	0.052	0.421	4.35e-98	adult_cisplatin
Fam103a1	2.01e-102	0.838383	0.289	0	6.38e-98	adult_cisplatin
Babam2	2.07e-102	-0.779323	0	0.314	6.57e-98	adult_cisplatin
Klf2	3.17e-102	-3.10356	0.028	0.36	1.01e-97	adult_cisplatin
Lnpep	3.69e-102	-0.765458	0.019	0.351	1.17e-97	adult_cisplatin
Pals2	3.85e-102	-1.07331	0	0.313	1.23e-97	adult_cisplatin
Atox1	6.6e-102	1.03014	0.81	0.684	2.1e-97	adult_cisplatin
Ghr	6.78e-102	-0.927127	0.041	0.395	2.16e-97	adult_cisplatin
Tnrc6b	1.04e-101	-0.924439	0.288	0.707	3.3e-97	adult_cisplatin
Aox3	1.07e-101	-1.29503	0.002	0.315	3.41e-97	adult_cisplatin
Ptprk	1.42e-101	-1.00062	0.015	0.34	4.52e-97	adult_cisplatin
Pet100	2.16e-101	1.1277	0.613	0.271	6.86e-97	adult_cisplatin
Gadd45g	2.26e-101	-2.84318	0.024	0.351	7.17e-97	adult_cisplatin
Mpp7	2.44e-101	-0.820991	0.019	0.347	7.76e-97	adult_cisplatin
Irx5	3.5e-101	-1.88539	0.031	0.36	1.11e-96	adult_cisplatin
Slco1c1	3.78e-101	-1.56418	0.008	0.327	1.2e-96	adult_cisplatin
Gm4332	3.8e-101	0.808371	0.286	0	1.21e-96	adult_cisplatin
Vamp8	4.28e-101	0.949313	0.836	0.671	1.36e-96	adult_cisplatin
Arhgef12	4.58e-101	-0.929441	0.246	0.661	1.46e-96	adult_cisplatin
Tasor	4.64e-101	-0.692754	0	0.31	1.47e-96	adult_cisplatin
Mbd5	4.82e-101	-0.799167	0.048	0.409	1.53e-96	adult_cisplatin
Nsmce2	5.92e-101	-0.905008	0.075	0.455	1.88e-96	adult_cisplatin
Ppdpf	6.75e-101	1.10655	0.742	0.506	2.15e-96	adult_cisplatin
Cntn4	8.63e-101	-1.27455	0	0.309	2.74e-96	adult_cisplatin
Tenm2	1.6e-100	-1.51055	0	0.309	5.1e-96	adult_cisplatin
Colec12	2e-100	-1.92289	0.032	0.36	6.35e-96	adult_cisplatin
Plpp3	2.25e-100	-1.85035	0.151	0.524	7.15e-96	adult_cisplatin
Sdcbp	3.16e-100	1.04343	0.794	0.611	1e-95	adult_cisplatin
2810474O19Rik	3.43e-100	0.983983	0.283	0	1.09e-95	adult_cisplatin
Tshz2	4.29e-100	-1.65433	0.068	0.416	1.36e-95	adult_cisplatin
Mybpc1	5.81e-100	-1.6406	0.007	0.321	1.85e-95	adult_cisplatin
Neat1	6.22e-100	1.26244	0.904	0.659	1.98e-95	adult_cisplatin
Cct6a	7.13e-100	0.806033	0.283	0	2.27e-95	adult_cisplatin
Mtln	1.03e-99	-0.718047	0	0.306	3.27e-95	adult_cisplatin
Cebpd	1.5e-99	-3.00232	0.05	0.386	4.75e-95	adult_cisplatin
Dach1	1.56e-99	-1.38623	0.089	0.447	4.97e-95	adult_cisplatin
Igfbp2	2.94e-99	-1.96631	0.028	0.353	9.35e-95	adult_cisplatin
Zfp36	3.55e-99	-2.7112	0.072	0.412	1.13e-94	adult_cisplatin
Stox2	5.11e-99	-1.61621	0.207	0.57	1.62e-94	adult_cisplatin
Fxyd6	9.42e-99	-1.17566	0.018	0.34	2.99e-94	adult_cisplatin
Thrb	1.58e-98	-0.84314	0.009	0.321	5.01e-94	adult_cisplatin
Gm14586	2.75e-98	0.829912	0.279	0	8.75e-94	adult_cisplatin
Rgs2	2.8e-98	-1.82237	0.013	0.326	8.91e-94	adult_cisplatin
Sptbn1	3.41e-98	-1.04391	0.665	0.888	1.08e-93	adult_cisplatin
Cdh6	4.17e-98	-1.18045	0	0.302	1.33e-93	adult_cisplatin
Stag1	6.25e-98	-0.837372	0.127	0.532	1.99e-93	adult_cisplatin
Btg2	7e-98	-3.45588	0.091	0.428	2.22e-93	adult_cisplatin
Ciao2b	7.72e-98	-0.65296	0	0.301	2.46e-93	adult_cisplatin
Rsrc1	1.11e-97	-0.811811	0.119	0.527	3.52e-93	adult_cisplatin
Ano4	1.43e-97	-1.13685	0	0.301	4.54e-93	adult_cisplatin
Ppia	1.59e-97	0.678552	0.986	0.96	5.06e-93	adult_cisplatin
Junb	2.24e-97	-4.12611	0.184	0.522	7.11e-93	adult_cisplatin
2210013O21Rik	2.45e-97	0.818806	0.276	0	7.78e-93	adult_cisplatin
Cox7b	3.03e-97	0.880582	0.91	0.74	9.62e-93	adult_cisplatin
Spag9	3.06e-97	-0.879864	0.295	0.705	9.73e-93	adult_cisplatin
Gsta1	5.06e-97	1.39118	0.599	0.26	1.61e-92	adult_cisplatin
Cyp7b1	5.69e-97	-1.1646	0.001	0.301	1.81e-92	adult_cisplatin
Gm5436	1.05e-96	0.841681	0.275	0	3.33e-92	adult_cisplatin
Ccn1	1.67e-96	-1.76567	0	0.298	5.29e-92	adult_cisplatin
Ttc3	1.67e-96	-0.880417	0.319	0.74	5.31e-92	adult_cisplatin
Epha5	2.25e-96	-1.11521	0.026	0.345	7.16e-92	adult_cisplatin
Gm6472	4.47e-96	0.785726	0.273	0	1.42e-91	adult_cisplatin
Ext1	6.06e-96	-0.765402	0.035	0.371	1.93e-91	adult_cisplatin
Arhgap6	8.48e-96	-1.19962	0.005	0.306	2.7e-91	adult_cisplatin
Asna1	9.24e-96	0.788465	0.272	0	2.94e-91	adult_cisplatin
Magi1	1.1e-95	-0.812033	0.01	0.317	3.49e-91	adult_cisplatin
Gm13436	1.91e-95	0.768247	0.271	0	6.06e-91	adult_cisplatin
Ramac	1.93e-95	-0.626664	0	0.295	6.13e-91	adult_cisplatin
Marchf6	3.55e-95	-0.675713	0	0.294	1.13e-90	adult_cisplatin
Gmds	3.61e-95	-0.787334	0.035	0.37	1.15e-90	adult_cisplatin
Rgs7bp	7.3e-95	-1.23171	0.002	0.299	2.32e-90	adult_cisplatin
Vps13b	8.29e-95	-0.734329	0.03	0.357	2.63e-90	adult_cisplatin
Rock1	8.4e-95	-0.871451	0.234	0.635	2.67e-90	adult_cisplatin
Cop1	1.2e-94	-0.650941	0	0.293	3.82e-90	adult_cisplatin
Mgea5	1.67e-94	0.759257	0.269	0	5.31e-90	adult_cisplatin
Trpm1	2.09e-94	-1.81097	0.028	0.345	6.65e-90	adult_cisplatin
ND6	2.21e-94	-0.839232	0	0.292	7.04e-90	adult_cisplatin
Pcdh9	2.83e-94	-1.3169	0.007	0.306	9.01e-90	adult_cisplatin
Bola2	3.33e-94	1.09738	0.63	0.319	1.06e-89	adult_cisplatin
Pla2g16	3.44e-94	0.752769	0.268	0	1.09e-89	adult_cisplatin
Zfp704	4.17e-94	-0.802721	0.087	0.46	1.33e-89	adult_cisplatin
Dusp6	6.81e-94	1.38932	0.519	0.193	2.16e-89	adult_cisplatin
Nr2f1	7.48e-94	-0.965175	0.004	0.299	2.38e-89	adult_cisplatin
Lrba	1.2e-93	-1.07844	0.051	0.386	3.82e-89	adult_cisplatin
Ptpmt1	1.46e-93	0.813653	0.267	0	4.63e-89	adult_cisplatin
Smc1a	1.68e-93	-0.868438	0.115	0.495	5.33e-89	adult_cisplatin
Pltp	1.84e-93	-0.946094	0.003	0.297	5.86e-89	adult_cisplatin
Farp1	1.87e-93	-0.743659	0.022	0.336	5.93e-89	adult_cisplatin
Pura	2.41e-93	-0.83114	0.341	0.751	7.66e-89	adult_cisplatin
Cplane1	2.52e-93	-0.675251	0	0.289	8.02e-89	adult_cisplatin
Sipa1l1	2.56e-93	-0.854741	0.105	0.476	8.13e-89	adult_cisplatin
Glo1	4.92e-93	1.1103	0.586	0.293	1.56e-88	adult_cisplatin
Mrpl23	6.54e-93	-0.691423	0.071	0.432	2.08e-88	adult_cisplatin
Lef1	6.57e-93	-0.996266	0.001	0.29	2.09e-88	adult_cisplatin
Bpnt2	1.56e-92	-0.643037	0	0.287	4.95e-88	adult_cisplatin
Nlgn1	2.05e-92	-1.27369	0.001	0.288	6.52e-88	adult_cisplatin
Toporsos	2.59e-92	0.796586	0.263	0	8.25e-88	adult_cisplatin
Adgrd1	2.86e-92	-1.31005	0	0.286	9.08e-88	adult_cisplatin
Ppp3ca	3.43e-92	-0.956345	0.217	0.605	1.09e-87	adult_cisplatin
Notum	5.38e-92	-1.36244	0.019	0.319	1.71e-87	adult_cisplatin
Prkd1	7.47e-92	-0.726983	0.007	0.303	2.37e-87	adult_cisplatin
Clint1	9.25e-92	-0.899294	0.16	0.537	2.94e-87	adult_cisplatin
Creb5	9.59e-92	-1.04153	0	0.285	3.05e-87	adult_cisplatin
Pabpn1	1.09e-91	0.831251	0.262	0	3.47e-87	adult_cisplatin
Rbpms	1.09e-91	-0.93932	0.361	0.75	3.48e-87	adult_cisplatin
Serf2	1.6e-91	0.698543	0.941	0.914	5.1e-87	adult_cisplatin
Ndufa7	2.19e-91	0.824143	0.877	0.812	6.95e-87	adult_cisplatin
Lonp2	7.4e-91	-0.808009	0.148	0.536	2.35e-86	adult_cisplatin
Mir22hg	9.38e-91	0.814643	0.259	0	2.98e-86	adult_cisplatin
R3hdm2	1.26e-90	-0.754934	0.158	0.542	4.02e-86	adult_cisplatin
Cep350	1.95e-90	-0.729436	0.052	0.382	6.19e-86	adult_cisplatin
Macrod1	2.82e-90	-0.734967	0.034	0.349	8.95e-86	adult_cisplatin
Ptpn13	3.41e-90	-0.901819	0.027	0.332	1.08e-85	adult_cisplatin
Prxl2c	3.58e-90	-0.614502	0	0.281	1.14e-85	adult_cisplatin
Casc4	3.92e-90	0.761937	0.258	0	1.25e-85	adult_cisplatin
Mrpl52	4.29e-90	1.06094	0.754	0.574	1.36e-85	adult_cisplatin
Arid4b	5.94e-90	-0.811066	0.171	0.559	1.89e-85	adult_cisplatin
Smdt1	6.45e-90	0.882475	0.811	0.709	2.05e-85	adult_cisplatin
Plaat3	6.54e-90	-0.685065	0	0.28	2.08e-85	adult_cisplatin
Taz	8.02e-90	0.793179	0.257	0	2.55e-85	adult_cisplatin
Coch	1.24e-89	-4.20938	0.083	0.4	3.95e-85	adult_cisplatin
Nsd1	1.26e-89	-0.792933	0.156	0.537	3.99e-85	adult_cisplatin
Col5a3	1.34e-89	1.37008	0.477	0.149	4.27e-85	adult_cisplatin
Ccnq	2.18e-89	-0.655736	0	0.278	6.92e-85	adult_cisplatin
2610507B11Rik	3.34e-89	0.719221	0.255	0	1.06e-84	adult_cisplatin
BC064078	3.34e-89	0.777539	0.255	0	1.06e-84	adult_cisplatin
Cox7a1	3.78e-89	1.10092	0.572	0.224	1.2e-84	adult_cisplatin
Ncoa1	4.16e-89	-0.826538	0.118	0.486	1.32e-84	adult_cisplatin
Vps13a	6.63e-89	-0.738195	0.101	0.471	2.11e-84	adult_cisplatin
1810026B05Rik	6.82e-89	0.73684	0.254	0	2.17e-84	adult_cisplatin
Jmjd1c	9.49e-89	-0.882928	0.173	0.547	3.02e-84	adult_cisplatin
Epb41	1.56e-88	-0.978161	0.11	0.45	4.94e-84	adult_cisplatin
Slc39a7	2.05e-88	-0.63127	0.006	0.291	6.5e-84	adult_cisplatin
Flrt2	2.93e-88	-1.14836	0.012	0.299	9.3e-84	adult_cisplatin
Mosmo	4.36e-88	-0.631834	0	0.275	1.39e-83	adult_cisplatin
Cxcl1	4.36e-88	-2.00483	0	0.275	1.39e-83	adult_cisplatin
Ncl	6.4e-88	-0.882076	0.346	0.727	2.04e-83	adult_cisplatin
Akap9	7.39e-88	-0.798574	0.273	0.683	2.35e-83	adult_cisplatin
Cstpp1	7.93e-88	-0.617889	0	0.274	2.52e-83	adult_cisplatin
Itih5	1.02e-87	-2.49414	0.044	0.346	3.24e-83	adult_cisplatin
Pam	1.36e-87	-1.63499	0.133	0.474	4.33e-83	adult_cisplatin
Cmip	1.57e-87	-0.716121	0.035	0.347	4.99e-83	adult_cisplatin
Ehbp1	1.64e-87	-0.752051	0.051	0.372	5.21e-83	adult_cisplatin
Hivep3	1.73e-87	-1.02357	0.089	0.435	5.51e-83	adult_cisplatin
2900052L18Rik	2.39e-87	0.916246	0.25	0	7.61e-83	adult_cisplatin
Hist1h4i	2.39e-87	0.787368	0.25	0	7.61e-83	adult_cisplatin
Gm3244	2.39e-87	0.722795	0.25	0	7.61e-83	adult_cisplatin
Klf9	2.42e-87	-0.977977	0.341	0.711	7.69e-83	adult_cisplatin
Sox5	2.82e-87	-1.0543	0.074	0.408	8.95e-83	adult_cisplatin
Akr1a1	4.08e-87	0.857292	0.839	0.731	1.3e-82	adult_cisplatin
Thsd4	4.86e-87	-0.947549	0.005	0.282	1.54e-82	adult_cisplatin
Slmo2	4.87e-87	0.729944	0.25	0	1.55e-82	adult_cisplatin
Mycbp2	5.87e-87	-0.823336	0.233	0.632	1.86e-82	adult_cisplatin
Btf3l4	6.44e-87	0.986459	0.411	0.098	2.05e-82	adult_cisplatin
Cyria	8.65e-87	-0.693629	0	0.271	2.75e-82	adult_cisplatin
Plpp4	8.65e-87	-0.974728	0	0.271	2.75e-82	adult_cisplatin
Mdk	8.79e-87	-1.23143	0.163	0.514	2.79e-82	adult_cisplatin
Ubl5	9.87e-87	0.859724	0.833	0.774	3.14e-82	adult_cisplatin
Lyrm5	9.9e-87	0.719876	0.249	0	3.15e-82	adult_cisplatin
Rps16-ps2	9.9e-87	0.707925	0.249	0	3.15e-82	adult_cisplatin
Cxx1a	2.01e-86	0.734516	0.248	0	6.39e-82	adult_cisplatin
Zfp609	2.52e-86	-0.643434	0.023	0.319	8e-82	adult_cisplatin
Zfhx3	2.67e-86	-1.0226	0.272	0.666	8.5e-82	adult_cisplatin
Gm29683	2.85e-86	-0.893896	0	0.27	9.05e-82	adult_cisplatin
Hes1	3.3e-86	1.19672	0.361	0.063	1.05e-81	adult_cisplatin
Gm16286	8.29e-86	0.719116	0.246	0	2.64e-81	adult_cisplatin
Uvrag	9.01e-86	-0.676091	0.046	0.367	2.86e-81	adult_cisplatin
Washc4	9.35e-86	-0.610061	0	0.268	2.97e-81	adult_cisplatin
Retreg2	9.35e-86	-0.597686	0	0.268	2.97e-81	adult_cisplatin
Strbp	1.68e-85	-0.906746	0.287	0.673	5.35e-81	adult_cisplatin
Atad2b	2.25e-85	-0.693758	0.03	0.334	7.16e-81	adult_cisplatin
Itpr2	2.47e-85	-1.78588	0.068	0.385	7.85e-81	adult_cisplatin
AW549877	3.41e-85	0.700713	0.245	0	1.08e-80	adult_cisplatin
Pip4p1	5.55e-85	-0.613841	0	0.266	1.77e-80	adult_cisplatin
Tgfbi	6.52e-85	-0.786178	0.007	0.283	2.07e-80	adult_cisplatin
Gm10169	6.91e-85	0.772719	0.244	0	2.2e-80	adult_cisplatin
Rbm42	6.95e-85	-0.575258	0.002	0.27	2.21e-80	adult_cisplatin
Usp34	8.35e-85	-0.786825	0.249	0.642	2.65e-80	adult_cisplatin
Syt1	1.17e-84	-0.961066	0.001	0.267	3.73e-80	adult_cisplatin
Carkd	1.4e-84	0.7288	0.243	0	4.45e-80	adult_cisplatin
Jund	1.76e-84	-1.72325	0.581	0.821	5.61e-80	adult_cisplatin
Uqcrh	1.97e-84	0.629285	0.96	0.953	6.27e-80	adult_cisplatin
Purb	7.1e-84	-0.807882	0.25	0.622	2.26e-79	adult_cisplatin
Rtf2	1.07e-83	-0.576482	0	0.263	3.41e-79	adult_cisplatin
D10Jhu81e	1.16e-83	0.69531	0.241	0	3.68e-79	adult_cisplatin
2700094K13Rik	1.16e-83	0.713257	0.241	0	3.68e-79	adult_cisplatin
Gm28437	1.16e-83	0.719915	0.241	0	3.68e-79	adult_cisplatin
Pibf1	1.27e-83	-0.65698	0.023	0.314	4.02e-79	adult_cisplatin
Nme7	1.64e-83	-0.802577	0.045	0.358	5.21e-79	adult_cisplatin
Srpr	1.85e-83	-0.742723	0.265	0.665	5.89e-79	adult_cisplatin
Smim26	1.93e-83	-0.602434	0	0.262	6.15e-79	adult_cisplatin
Mbnl2	2.43e-83	-0.836406	0.543	0.86	7.73e-79	adult_cisplatin
Gm3776	3.49e-83	-0.803911	0	0.261	1.11e-78	adult_cisplatin
Fstl4	4.19e-83	-1.20156	0.008	0.279	1.33e-78	adult_cisplatin
Tmem55b	4.73e-83	0.705202	0.239	0	1.5e-78	adult_cisplatin
Scaf11	5.64e-83	-0.760807	0.217	0.594	1.79e-78	adult_cisplatin
Mif	8.21e-83	0.781324	0.973	0.87	2.61e-78	adult_cisplatin
Csrp1	1.03e-82	1.04514	0.758	0.519	3.27e-78	adult_cisplatin
Pianp	1.14e-82	0.788975	0.25	0.005	3.63e-78	adult_cisplatin
Cd59a	1.68e-82	0.984314	0.688	0.368	5.33e-78	adult_cisplatin
St6galnac2	1.76e-82	1.15044	0.486	0.171	5.59e-78	adult_cisplatin
Airn	1.95e-82	-0.785669	0.01	0.28	6.2e-78	adult_cisplatin
Ror1	1.99e-82	-1.14249	0.019	0.297	6.32e-78	adult_cisplatin
Map4k3	2.09e-82	-0.886925	0.101	0.435	6.63e-78	adult_cisplatin
Ggps1	2.33e-82	-0.642265	0.04	0.344	7.4e-78	adult_cisplatin
Ambra1	2.87e-82	-0.698069	0.06	0.375	9.13e-78	adult_cisplatin
Eya2	3.04e-82	-0.876912	0.015	0.29	9.66e-78	adult_cisplatin
Zbtb16	3.59e-82	-0.833358	0.008	0.276	1.14e-77	adult_cisplatin
2210408F21Rik	3.89e-82	0.753946	0.237	0	1.24e-77	adult_cisplatin
Gm10925	3.89e-82	0.709349	0.237	0	1.24e-77	adult_cisplatin
Rnaset2b	4.03e-82	-0.564265	0.003	0.265	1.28e-77	adult_cisplatin
Tox	4.08e-82	-0.814175	0.003	0.265	1.3e-77	adult_cisplatin
Flt1	4.13e-82	-0.959798	0.001	0.26	1.31e-77	adult_cisplatin
Shisa2	4.39e-82	-0.751886	0.001	0.26	1.4e-77	adult_cisplatin
Tenm4	4.5e-82	-0.74312	0.017	0.292	1.43e-77	adult_cisplatin
Vav3	5.54e-82	-0.74113	0.002	0.262	1.76e-77	adult_cisplatin
Hspa1b	6.33e-82	-1.65727	0.039	0.327	2.01e-77	adult_cisplatin
Jpt1	6.63e-82	-0.577967	0	0.258	2.11e-77	adult_cisplatin
Naca	8.69e-82	-0.819949	0.712	0.907	2.76e-77	adult_cisplatin
Atp5j	1.24e-81	0.677265	0.936	0.901	3.94e-77	adult_cisplatin
Snx9	1.68e-81	-0.724484	0.06	0.372	5.34e-77	adult_cisplatin
Hnrnpa0	2.83e-81	-0.775133	0.257	0.624	8.99e-77	adult_cisplatin
Fam134a	3.18e-81	0.691764	0.234	0	1.01e-76	adult_cisplatin
Gm4149	3.18e-81	0.675067	0.234	0	1.01e-76	adult_cisplatin
Pttg1	3.85e-81	-0.64287	0.031	0.322	1.22e-76	adult_cisplatin
Timm8b	4.4e-81	0.937161	0.725	0.514	1.4e-76	adult_cisplatin
Dmgdh	5.67e-81	-0.896603	0.002	0.258	1.8e-76	adult_cisplatin
Rarres2	6.5e-81	-0.815946	0.006	0.268	2.07e-76	adult_cisplatin
Ralgapa2	6.67e-81	-0.778953	0.059	0.376	2.12e-76	adult_cisplatin
Slirp	7.23e-81	1.07636	0.587	0.314	2.3e-76	adult_cisplatin
Lrch3	7.41e-81	-0.776199	0.108	0.446	2.36e-76	adult_cisplatin
Atp2b1	7.57e-81	-1.08228	0.301	0.682	2.41e-76	adult_cisplatin
Plod2	9.91e-81	-0.987318	0.075	0.38	3.15e-76	adult_cisplatin
Mcc	1.01e-80	-1.09027	0.209	0.557	3.22e-76	adult_cisplatin
Higd1a	1.14e-80	0.994403	0.784	0.555	3.63e-76	adult_cisplatin
Smc3	1.18e-80	-0.777988	0.151	0.504	3.76e-76	adult_cisplatin
Irx3	1.39e-80	-1.43272	0.052	0.342	4.42e-76	adult_cisplatin
Fstl1	1.55e-80	-0.896944	0.029	0.31	4.94e-76	adult_cisplatin
Phpt1	3.02e-80	0.939236	0.421	0.117	9.61e-76	adult_cisplatin
Id2	3.25e-80	-1.51376	0.241	0.576	1.03e-75	adult_cisplatin
Tax1bp1	3.45e-80	-0.929724	0.461	0.792	1.1e-75	adult_cisplatin
Fto	5.24e-80	-0.74157	0.087	0.419	1.66e-75	adult_cisplatin
Moxd1	5.32e-80	-0.9665	0.002	0.258	1.69e-75	adult_cisplatin
Slc16a2	5.5e-80	-0.652044	0.006	0.265	1.75e-75	adult_cisplatin
Btbd9	5.53e-80	-0.73957	0.105	0.444	1.76e-75	adult_cisplatin
Immp2l	6.45e-80	-0.660257	0.001	0.254	2.05e-75	adult_cisplatin
Tspan5	6.86e-80	-0.87026	0.026	0.302	2.18e-75	adult_cisplatin
Peds1	7.21e-80	-0.609578	0	0.252	2.29e-75	adult_cisplatin
Resf1	7.21e-80	-0.640031	0	0.252	2.29e-75	adult_cisplatin
Jcad	7.21e-80	-0.756139	0	0.252	2.29e-75	adult_cisplatin
Ndrg1	7.37e-80	-0.929683	0.019	0.292	2.34e-75	adult_cisplatin
Thsd7a	1.25e-79	-0.776294	0.003	0.258	3.96e-75	adult_cisplatin
H1f2	1.29e-79	-0.649459	0	0.251	4.11e-75	adult_cisplatin
Fkbp1a	1.42e-79	0.933874	0.687	0.491	4.51e-75	adult_cisplatin
Plekhg1	1.57e-79	-0.723929	0.077	0.401	4.99e-75	adult_cisplatin
Exoc6b	1.65e-79	-0.858336	0.103	0.435	5.23e-75	adult_cisplatin
Zfyve9	1.81e-79	-0.6827	0.077	0.393	5.76e-75	adult_cisplatin
Fam189a2	2.1e-79	0.859771	0.229	0	6.67e-75	adult_cisplatin
Gpatch8	2.17e-79	-0.748668	0.23	0.617	6.9e-75	adult_cisplatin
Hspa4	2.64e-79	-0.751124	0.182	0.549	8.38e-75	adult_cisplatin
Trabd2b	4.19e-79	-0.718089	0.002	0.255	1.33e-74	adult_cisplatin
Mut	4.21e-79	0.657064	0.229	0	1.34e-74	adult_cisplatin
Zfp445	4.37e-79	-0.572811	0.006	0.265	1.39e-74	adult_cisplatin
Gli3	6.03e-79	-0.72894	0.085	0.417	1.92e-74	adult_cisplatin
Wdr17	7.43e-79	-0.616431	0	0.249	2.36e-74	adult_cisplatin
Gnb5	7.43e-79	-0.564059	0	0.249	2.36e-74	adult_cisplatin
Rbm39	7.52e-79	-0.689368	0.688	0.899	2.39e-74	adult_cisplatin
Sytl2	8.92e-79	-1.16302	0.284	0.606	2.84e-74	adult_cisplatin
Adcy2	1.02e-78	-0.805535	0.024	0.303	3.24e-74	adult_cisplatin
Msrb1	1.65e-78	1.01368	0.545	0.253	5.26e-74	adult_cisplatin
Cd302	3.96e-78	-0.836321	0.034	0.317	1.26e-73	adult_cisplatin
Uqcc2	4.23e-78	0.800985	0.854	0.637	1.34e-73	adult_cisplatin
Gm19951	4.26e-78	-0.62645	0	0.247	1.35e-73	adult_cisplatin
Zeb2	6.07e-78	-0.900439	0.234	0.588	1.93e-73	adult_cisplatin
Tpt1-ps3	6.78e-78	0.652186	0.225	0	2.16e-73	adult_cisplatin
Ro60	7.61e-78	-0.555468	0	0.246	2.42e-73	adult_cisplatin
Washc2	7.61e-78	-0.580946	0	0.246	2.42e-73	adult_cisplatin
Nnat	8.96e-78	-1.19412	0.005	0.256	2.85e-73	adult_cisplatin
Itm2b	9.79e-78	-0.617411	0.908	0.968	3.11e-73	adult_cisplatin
Itih2	1.25e-77	-0.770822	0.005	0.255	3.98e-73	adult_cisplatin
BC002163	1.36e-77	0.649709	0.225	0	4.31e-73	adult_cisplatin
Gm10177	1.36e-77	0.680723	0.225	0	4.31e-73	adult_cisplatin
Polr1h	1.36e-77	-0.514021	0	0.245	4.32e-73	adult_cisplatin
Ripk1	1.8e-77	-0.602115	0.008	0.265	5.73e-73	adult_cisplatin
Cryab	1.82e-77	0.683121	0.961	0.711	5.8e-73	adult_cisplatin
Mkks	2.37e-77	0.872942	0.343	0.063	7.54e-73	adult_cisplatin
Thap12	2.43e-77	-0.553968	0	0.245	7.72e-73	adult_cisplatin
Asap1	2.48e-77	-0.712989	0.156	0.527	7.89e-73	adult_cisplatin
Dse	2.55e-77	-0.78063	0.019	0.287	8.09e-73	adult_cisplatin
Eci2	3.44e-77	-0.922073	0.331	0.684	1.09e-72	adult_cisplatin
Kmt2a	3.51e-77	-0.734702	0.171	0.524	1.12e-72	adult_cisplatin
Hba-a1	3.57e-77	2.22715	0.251	0.012	1.13e-72	adult_cisplatin
Rarres1	4.34e-77	-1.5326	0	0.244	1.38e-72	adult_cisplatin
Wwtr1	4.5e-77	-0.784392	0.163	0.506	1.43e-72	adult_cisplatin
Fam193a	4.59e-77	-0.668932	0.098	0.425	1.46e-72	adult_cisplatin
Gm17018	5.43e-77	0.620475	0.223	0	1.72e-72	adult_cisplatin
Atrx	7.49e-77	-0.792702	0.395	0.751	2.38e-72	adult_cisplatin
Lypd1	7.74e-77	-0.720194	0	0.243	2.46e-72	adult_cisplatin
Utp11l	1.08e-76	0.669231	0.222	0	3.45e-72	adult_cisplatin
Cavin3	1.38e-76	-0.538754	0	0.242	4.39e-72	adult_cisplatin
Rras	2.41e-76	-0.776309	0.139	0.469	7.65e-72	adult_cisplatin
Ndufa5	3.11e-76	0.870353	0.787	0.635	9.9e-72	adult_cisplatin
Lgals1	4.25e-76	1.10385	0.776	0.651	1.35e-71	adult_cisplatin
Snhg4	4.32e-76	0.681701	0.221	0	1.37e-71	adult_cisplatin
C330006A16Rik	4.32e-76	0.654754	0.221	0	1.37e-71	adult_cisplatin
Prr16	4.53e-76	-0.816143	0.002	0.245	1.44e-71	adult_cisplatin
Dpysl3	4.85e-76	-1.05283	0.094	0.394	1.54e-71	adult_cisplatin
Ebf2	5.11e-76	-0.851285	0.022	0.287	1.62e-71	adult_cisplatin
Numb	5.16e-76	-0.708829	0.118	0.453	1.64e-71	adult_cisplatin
Hdac8	6.11e-76	-0.663895	0.025	0.298	1.94e-71	adult_cisplatin
Scaper	9.59e-76	-0.700404	0.072	0.386	3.05e-71	adult_cisplatin
Slc24a2	9.73e-76	-1.46684	0.093	0.388	3.09e-71	adult_cisplatin
Ssh2	1.29e-75	-0.705929	0.052	0.345	4.1e-71	adult_cisplatin
Cxadr	1.36e-75	-1.0983	0.065	0.349	4.33e-71	adult_cisplatin
Utp11	1.39e-75	-0.518678	0	0.24	4.43e-71	adult_cisplatin
Gatd3a	2.48e-75	-0.534203	0	0.239	7.88e-71	adult_cisplatin
Tjp1	3.26e-75	-1.28689	0.189	0.519	1.04e-70	adult_cisplatin
Fign	3.39e-75	-0.693062	0.055	0.353	1.08e-70	adult_cisplatin
Hist1h4h	3.42e-75	0.732193	0.218	0	1.09e-70	adult_cisplatin
Gm13611	3.42e-75	0.600575	0.218	0	1.09e-70	adult_cisplatin
Nbdy	4.41e-75	-0.503295	0	0.238	1.4e-70	adult_cisplatin
Pou3f4	7.59e-75	-1.22415	0.051	0.327	2.41e-70	adult_cisplatin
Rpl37a	8e-75	0.598402	0.989	0.94	2.54e-70	adult_cisplatin
Nsmce3	1.39e-74	-0.472411	0	0.237	4.43e-70	adult_cisplatin
Ufd1	1.39e-74	-0.532706	0	0.237	4.43e-70	adult_cisplatin
Vwa8	2.13e-74	-0.671147	0.043	0.327	6.77e-70	adult_cisplatin
Daam1	2.9e-74	-0.681196	0.092	0.412	9.2e-70	adult_cisplatin
Rpl36al	2.97e-74	0.811589	0.821	0.722	9.43e-70	adult_cisplatin
Aff3	4.3e-74	-1.98843	0.22	0.496	1.37e-69	adult_cisplatin
Arih1	4.35e-74	-0.83158	0.203	0.551	1.38e-69	adult_cisplatin
Cntnap4	4.4e-74	-0.726483	0	0.235	1.4e-69	adult_cisplatin
Col1a2	4.75e-74	-0.800296	0.014	0.265	1.51e-69	adult_cisplatin
Fam96a	5.37e-74	0.608812	0.215	0	1.71e-69	adult_cisplatin
Rps13-ps2	5.37e-74	0.612963	0.215	0	1.71e-69	adult_cisplatin
Fam32a	6.21e-74	1.01479	0.549	0.283	1.98e-69	adult_cisplatin
Atp8a2	7.13e-74	-0.629405	0.001	0.237	2.27e-69	adult_cisplatin
Wdfy2	7.61e-74	-0.558169	0.002	0.239	2.42e-69	adult_cisplatin
Negr1	1.16e-73	-0.69039	0.002	0.24	3.68e-69	adult_cisplatin
Sobp	1.37e-73	-0.764125	0.09	0.391	4.37e-69	adult_cisplatin
Tafazzin	1.39e-73	-0.536286	0	0.234	4.41e-69	adult_cisplatin
Sdccag3	2.12e-73	0.636138	0.213	0	6.74e-69	adult_cisplatin
Gm3934	2.12e-73	0.753198	0.213	0	6.74e-69	adult_cisplatin
Odr4	2.46e-73	-0.524057	0	0.233	7.82e-69	adult_cisplatin
Khdc4	2.46e-73	-0.538666	0	0.233	7.82e-69	adult_cisplatin
Zmym4	2.55e-73	-0.680913	0.077	0.382	8.11e-69	adult_cisplatin
Cstb	3.32e-73	0.983826	0.693	0.513	1.06e-68	adult_cisplatin
Rps28	3.44e-73	0.638458	0.948	0.896	1.09e-68	adult_cisplatin
Acbd3	3.69e-73	-0.682653	0.166	0.504	1.17e-68	adult_cisplatin
Fars2	3.76e-73	-0.580716	0.027	0.294	1.2e-68	adult_cisplatin
Igf1r	3.86e-73	-0.79368	0.173	0.519	1.23e-68	adult_cisplatin
Rpl3	3.95e-73	-1.11111	0.667	0.856	1.26e-68	adult_cisplatin
Ndufb7	4.08e-73	0.764069	0.843	0.736	1.3e-68	adult_cisplatin
Pdxdc1	4.13e-73	-0.554766	0.023	0.285	1.31e-68	adult_cisplatin
Lsamp	4.36e-73	-1.1714	0	0.232	1.39e-68	adult_cisplatin
Nfia	4.39e-73	-0.74556	0.466	0.837	1.4e-68	adult_cisplatin
Mrps21	4.46e-73	0.890358	0.71	0.537	1.42e-68	adult_cisplatin
Rapgef6	4.5e-73	-0.695254	0.105	0.422	1.43e-68	adult_cisplatin
Sptssa	5.47e-73	0.959921	0.63	0.403	1.74e-68	adult_cisplatin
Rsf1	5.49e-73	-0.671969	0.142	0.472	1.75e-68	adult_cisplatin
Mrpl42	5.74e-73	0.92363	0.669	0.438	1.82e-68	adult_cisplatin
Ube2d3	6.81e-73	0.904705	0.705	0.543	2.17e-68	adult_cisplatin
Clmp	6.86e-73	-0.625268	0.002	0.238	2.18e-68	adult_cisplatin
Acin1	6.94e-73	-0.663634	0.224	0.586	2.21e-68	adult_cisplatin
Chd2	7.82e-73	-0.690115	0.118	0.438	2.49e-68	adult_cisplatin
Ero1l	8.36e-73	0.574518	0.212	0	2.66e-68	adult_cisplatin
Plcxd3	9.68e-73	-0.788689	0.001	0.233	3.08e-68	adult_cisplatin
Eef1b2	1.04e-72	-0.93935	0.46	0.747	3.29e-68	adult_cisplatin
Cavin1	1.37e-72	-0.536422	0	0.231	4.35e-68	adult_cisplatin
Bod1l	1.39e-72	-0.717336	0.209	0.565	4.43e-68	adult_cisplatin
Slc16a10	1.41e-72	-0.749905	0.036	0.308	4.47e-68	adult_cisplatin
Gm5805	1.66e-72	0.637718	0.211	0	5.27e-68	adult_cisplatin
0610007P14Rik	1.66e-72	0.663275	0.211	0	5.27e-68	adult_cisplatin
Stk3	1.75e-72	-0.630139	0.071	0.371	5.57e-68	adult_cisplatin
Cst6	1.76e-72	1.09922	0.424	0.129	5.59e-68	adult_cisplatin
Pgm2l1	1.97e-72	-0.791342	0.02	0.271	6.27e-68	adult_cisplatin
Ccser1	2.39e-72	-0.788056	0.002	0.234	7.59e-68	adult_cisplatin
Cux1	2.44e-72	-0.664913	0.083	0.388	7.77e-68	adult_cisplatin
Grcc10	2.87e-72	0.944929	0.436	0.151	9.13e-68	adult_cisplatin
Rnf216	3.56e-72	-0.606486	0.058	0.35	1.13e-67	adult_cisplatin
Kif16b	4.79e-72	-0.707675	0.108	0.421	1.52e-67	adult_cisplatin
Rgcc	8.54e-72	-1.07339	0.11	0.411	2.72e-67	adult_cisplatin
Slc1a3	8.79e-72	-1.2031	0.053	0.325	2.79e-67	adult_cisplatin
Erc1	1.01e-71	-1.2279	0.139	0.452	3.22e-67	adult_cisplatin
Srgap2	1.27e-71	-0.741913	0.162	0.504	4.04e-67	adult_cisplatin
2410006H16Rik	1.29e-71	0.633086	0.209	0	4.1e-67	adult_cisplatin
Septin11	1.34e-71	-0.529439	0	0.228	4.27e-67	adult_cisplatin
Fcho2	1.58e-71	-0.723116	0.21	0.559	5.03e-67	adult_cisplatin
Sag	1.96e-71	0.872534	0.223	0.006	6.22e-67	adult_cisplatin
Hipk2	2.14e-71	-0.761399	0.085	0.378	6.79e-67	adult_cisplatin
Akap8l	2.33e-71	-0.689756	0.188	0.54	7.42e-67	adult_cisplatin
Zup1	2.38e-71	-0.510734	0	0.227	7.55e-67	adult_cisplatin
Mmut	2.38e-71	-0.485709	0	0.227	7.55e-67	adult_cisplatin
Hddc3	2.8e-71	0.826096	0.318	0.058	8.91e-67	adult_cisplatin
Wdpcp	4.03e-71	-0.56348	0.004	0.236	1.28e-66	adult_cisplatin
Clybl	4.07e-71	-0.58458	0.031	0.299	1.29e-66	adult_cisplatin
Taf1d	5.16e-71	1.38286	0.762	0.558	1.64e-66	adult_cisplatin
Rmdn1	6.55e-71	-0.628847	0.08	0.382	2.08e-66	adult_cisplatin
Gbf1	6.72e-71	-0.692137	0.11	0.422	2.14e-66	adult_cisplatin
Kifbp	7.42e-71	-0.494034	0	0.226	2.36e-66	adult_cisplatin
Rock2	8.03e-71	-0.738442	0.151	0.478	2.55e-66	adult_cisplatin
Tnrc18	8.43e-71	-0.673314	0.081	0.373	2.68e-66	adult_cisplatin
Rasal2	1.51e-70	-0.599247	0.02	0.273	4.79e-66	adult_cisplatin
Gem	1.52e-70	-1.34007	0.002	0.23	4.83e-66	adult_cisplatin
Fam129b	1.98e-70	0.793995	0.205	0	6.28e-66	adult_cisplatin
Septin9	2.31e-70	-0.586943	0	0.224	7.34e-66	adult_cisplatin
Dis3l2	2.37e-70	-0.621425	0.035	0.303	7.55e-66	adult_cisplatin
Calm2	2.67e-70	0.790484	0.875	0.848	8.5e-66	adult_cisplatin
Id3	2.78e-70	-2.31643	0.135	0.416	8.83e-66	adult_cisplatin
Bmpr1a	2.99e-70	-0.712722	0.219	0.563	9.51e-66	adult_cisplatin
2210408I21Rik	3.53e-70	-0.602124	0.008	0.244	1.12e-65	adult_cisplatin
Fdx1l	3.9e-70	0.574452	0.205	0	1.24e-65	adult_cisplatin
Znrd2	4.08e-70	-0.482557	0	0.224	1.3e-65	adult_cisplatin
Paxx	4.08e-70	-0.527387	0	0.224	1.3e-65	adult_cisplatin
Sanbr	4.08e-70	-0.56523	0	0.224	1.3e-65	adult_cisplatin
Ptpn1	4.08e-70	-0.717962	0.103	0.411	1.3e-65	adult_cisplatin
Arpp19	4.81e-70	0.918518	0.68	0.498	1.53e-65	adult_cisplatin
Dusp1	4.84e-70	-1.90889	0.203	0.492	1.54e-65	adult_cisplatin
Lrrc8c	6.5e-70	-0.676126	0.01	0.247	2.07e-65	adult_cisplatin
Erg28	7.19e-70	-0.476243	0	0.223	2.28e-65	adult_cisplatin
Elp4	8.83e-70	-0.587343	0.023	0.277	2.81e-65	adult_cisplatin
Tent5a	1.27e-69	-0.639272	0	0.222	4.03e-65	adult_cisplatin
Cog5	1.39e-69	-0.50967	0.004	0.233	4.43e-65	adult_cisplatin
Gabarap	1.77e-69	0.66547	0.89	0.865	5.63e-65	adult_cisplatin
Mllt10	1.96e-69	-0.650176	0.15	0.486	6.23e-65	adult_cisplatin
Gpx1	2.41e-69	0.998763	0.614	0.397	7.65e-65	adult_cisplatin
Tmtc2	2.82e-69	-0.586143	0.008	0.24	8.95e-65	adult_cisplatin
2010320M18Rik	3e-69	0.595448	0.202	0	9.54e-65	adult_cisplatin
Ints6	3.14e-69	-0.51822	0.01	0.245	9.97e-65	adult_cisplatin
Slc2a13	3.77e-69	-0.776186	0.03	0.283	1.2e-64	adult_cisplatin
Gm4876	4.02e-69	-0.711586	0.068	0.36	1.28e-64	adult_cisplatin
Higd2a	4.33e-69	0.906086	0.68	0.486	1.38e-64	adult_cisplatin
Ppm1h	5.26e-69	-0.675736	0.101	0.411	1.67e-64	adult_cisplatin
B230118H07Rik	5.92e-69	0.610867	0.201	0	1.88e-64	adult_cisplatin
Rpl3-ps1	5.92e-69	0.635511	0.201	0	1.88e-64	adult_cisplatin
Cfap298	6.92e-69	-0.494825	0	0.22	2.2e-64	adult_cisplatin
Rpl10-ps3	7.44e-69	-0.501176	0.006	0.234	2.37e-64	adult_cisplatin
Tcf4	9.96e-69	-0.806277	0.44	0.75	3.17e-64	adult_cisplatin
Sema5a	1.07e-68	-0.569429	0.003	0.227	3.39e-64	adult_cisplatin
Rfwd2	1.17e-68	0.584423	0.2	0	3.71e-64	adult_cisplatin
Hgd	1.22e-68	-0.659543	0	0.219	3.87e-64	adult_cisplatin
Klhl29	1.41e-68	-0.922611	0.064	0.342	4.5e-64	adult_cisplatin
Zfand3	1.5e-68	-0.730295	0.228	0.576	4.75e-64	adult_cisplatin
Col25a1	2.14e-68	-0.635706	0	0.219	6.81e-64	adult_cisplatin
Cp	2.59e-68	-2.41557	0.151	0.425	8.22e-64	adult_cisplatin
Cibar1	3.77e-68	-0.49464	0	0.218	1.2e-63	adult_cisplatin
Carmil1	3.77e-68	-0.536129	0	0.218	1.2e-63	adult_cisplatin
Entrep1	3.77e-68	-0.627236	0	0.218	1.2e-63	adult_cisplatin
Rpl27a	4.44e-68	-1.24459	0.836	0.937	1.41e-63	adult_cisplatin
Znrd1	4.52e-68	0.610812	0.199	0	1.44e-63	adult_cisplatin
2810403A07Rik	4.52e-68	0.613686	0.199	0	1.44e-63	adult_cisplatin
Crebbp	5.1e-68	-0.675855	0.238	0.586	1.62e-63	adult_cisplatin
Dock1	6.69e-68	-0.738203	0.188	0.532	2.13e-63	adult_cisplatin
Hrk	8.07e-68	-0.629951	0.001	0.219	2.56e-63	adult_cisplatin
Otos	8.14e-68	1.11684	0.233	0.014	2.59e-63	adult_cisplatin
Hs3st3b1	8.54e-68	-0.67924	0.003	0.224	2.71e-63	adult_cisplatin
Kcnn4	9.12e-68	1.13548	0.483	0.199	2.9e-63	adult_cisplatin
Rps10	1.13e-67	-1.0024	0.883	0.963	3.61e-63	adult_cisplatin
Hsp90b1	1.28e-67	-0.704216	0.559	0.865	4.07e-63	adult_cisplatin
Gm9790	1.75e-67	0.627294	0.197	0	5.56e-63	adult_cisplatin
Arl4a	1.79e-67	-1.07661	0.133	0.419	5.68e-63	adult_cisplatin
Glg1	1.82e-67	-0.652356	0.217	0.565	5.77e-63	adult_cisplatin
Ftl1-ps2	2.04e-67	-0.496798	0	0.216	6.49e-63	adult_cisplatin
Mideas	2.04e-67	-0.510226	0	0.216	6.49e-63	adult_cisplatin
Kcnk3	2.04e-67	-0.697372	0	0.216	6.49e-63	adult_cisplatin
Sytl3	2.04e-67	-0.951823	0	0.216	6.49e-63	adult_cisplatin
Kdm1a	2.2e-67	-0.58358	0.118	0.429	7.01e-63	adult_cisplatin
Akap13	2.32e-67	-0.634255	0.089	0.378	7.38e-63	adult_cisplatin
Rif1	2.44e-67	-0.676358	0.143	0.468	7.77e-63	adult_cisplatin
Pals1	3.58e-67	-0.490642	0	0.215	1.14e-62	adult_cisplatin
Nopchap1	3.58e-67	-0.691613	0	0.215	1.14e-62	adult_cisplatin
Bola3	3.76e-67	0.980719	0.617	0.403	1.2e-62	adult_cisplatin
Ralgapa1	4.21e-67	-0.614388	0.111	0.422	1.34e-62	adult_cisplatin
Galnt18	4.29e-67	-0.580898	0.006	0.228	1.36e-62	adult_cisplatin
Ndufv3	4.42e-67	0.879057	0.746	0.583	1.41e-62	adult_cisplatin
Itsn2	4.51e-67	-0.656404	0.076	0.363	1.43e-62	adult_cisplatin
Virma	6.29e-67	-0.484557	0	0.214	2e-62	adult_cisplatin
Tuba1b	6.89e-67	0.9579	0.774	0.653	2.19e-62	adult_cisplatin
Cntln	7.04e-67	-0.559589	0.023	0.269	2.24e-62	adult_cisplatin
Fmo2	7.77e-67	-0.725815	0.001	0.216	2.47e-62	adult_cisplatin
1810058I24Rik	7.98e-67	0.875464	0.692	0.501	2.54e-62	adult_cisplatin
Chd6	9.31e-67	-0.663811	0.266	0.625	2.96e-62	adult_cisplatin
Hectd1	1.04e-66	-0.673841	0.229	0.571	3.29e-62	adult_cisplatin
Asap2	1.14e-66	-0.546551	0.032	0.283	3.62e-62	adult_cisplatin
Atp7a	1.19e-66	-0.662045	0.047	0.312	3.79e-62	adult_cisplatin
Snhg1	1.33e-66	0.604302	0.195	0	4.22e-62	adult_cisplatin
St3gal1	1.33e-66	-0.607288	0.004	0.224	4.24e-62	adult_cisplatin
Cox20	1.55e-66	0.958019	0.609	0.373	4.94e-62	adult_cisplatin
Magi3	1.56e-66	-0.646164	0.082	0.369	4.97e-62	adult_cisplatin
Srp54b	1.7e-66	0.546493	0.204	0.004	5.41e-62	adult_cisplatin
Trip11	1.76e-66	-0.675828	0.175	0.503	5.6e-62	adult_cisplatin
Hunk	1.98e-66	-0.571737	0.004	0.223	6.29e-62	adult_cisplatin
Edf1	2e-66	0.744482	0.812	0.737	6.37e-62	adult_cisplatin
Dip2b	2.34e-66	-0.741078	0.18	0.511	7.42e-62	adult_cisplatin
Itpr1	2.89e-66	-1.12027	0.206	0.527	9.2e-62	adult_cisplatin
Tent4b	3.39e-66	-0.487476	0	0.212	1.08e-61	adult_cisplatin
Iftap	3.39e-66	-0.440975	0	0.212	1.08e-61	adult_cisplatin
Bcl6	3.56e-66	-0.754323	0.068	0.335	1.13e-61	adult_cisplatin
Cpeb3	4.15e-66	-0.890167	0.142	0.442	1.32e-61	adult_cisplatin
9330162G02Rik	5.11e-66	0.658941	0.193	0	1.62e-61	adult_cisplatin
Zhx3	5.7e-66	-0.678717	0.114	0.412	1.81e-61	adult_cisplatin
Ppp4r3a	5.93e-66	-0.474917	0	0.212	1.88e-61	adult_cisplatin
Ctsb	7.11e-66	0.924213	0.905	0.797	2.26e-61	adult_cisplatin
Esrrg	8.57e-66	-0.643489	0.002	0.215	2.72e-61	adult_cisplatin
Gnaq	1.5e-65	-0.665558	0.213	0.556	4.77e-61	adult_cisplatin
Smim30	1.82e-65	-0.45949	0	0.21	5.78e-61	adult_cisplatin
Cdc37l1	1.9e-65	-0.679823	0.2	0.545	6.04e-61	adult_cisplatin
Unc5c	2.13e-65	-0.806222	0.032	0.273	6.76e-61	adult_cisplatin
Ebf1	2.93e-65	-2.11848	0.118	0.376	9.32e-61	adult_cisplatin
Map3k20	3.18e-65	-0.548797	0	0.209	1.01e-60	adult_cisplatin
Rsrp1	3.54e-65	0.786694	0.917	0.855	1.12e-60	adult_cisplatin
Scn1b	4.12e-65	0.865926	0.761	0.434	1.31e-60	adult_cisplatin
Lyst	4.26e-65	-0.65145	0.052	0.321	1.35e-60	adult_cisplatin
Ankhd1	4.41e-65	-0.62418	0.138	0.458	1.4e-60	adult_cisplatin
Gab2	5.97e-65	-0.633132	0.034	0.276	1.9e-60	adult_cisplatin
Ncor1	8.83e-65	-0.673348	0.386	0.737	2.81e-60	adult_cisplatin
Clic4	1.02e-64	-1.41787	0.268	0.552	3.24e-60	adult_cisplatin
Rpl30	1.12e-64	-1.01052	0.839	0.943	3.54e-60	adult_cisplatin
D17Wsu92e	1.47e-64	0.544564	0.189	0	4.68e-60	adult_cisplatin
Gm2830	1.47e-64	0.537908	0.189	0	4.68e-60	adult_cisplatin
Ankrd28	1.49e-64	-0.719683	0.125	0.429	4.74e-60	adult_cisplatin
Ptpn14	1.53e-64	-0.707305	0.147	0.457	4.87e-60	adult_cisplatin
Bptf	1.72e-64	-0.656531	0.257	0.606	5.48e-60	adult_cisplatin
Cx3cl1	1.74e-64	-0.601915	0.003	0.214	5.53e-60	adult_cisplatin
Atp5g3	1.77e-64	0.734306	0.841	0.733	5.62e-60	adult_cisplatin
Tln1	1.99e-64	-0.651687	0.209	0.538	6.34e-60	adult_cisplatin
Cped1	2.1e-64	-0.970078	0.164	0.47	6.69e-60	adult_cisplatin
Gpc6	2.1e-64	-0.630012	0.001	0.209	6.69e-60	adult_cisplatin
Cited1	2.61e-64	0.847566	0.696	0.379	8.31e-60	adult_cisplatin
Rtfdc1	2.88e-64	0.563637	0.188	0	9.15e-60	adult_cisplatin
Tmem5	2.88e-64	0.614411	0.188	0	9.15e-60	adult_cisplatin
Zak	2.88e-64	0.551109	0.188	0	9.15e-60	adult_cisplatin
Islr	3.54e-64	-0.717216	0.03	0.268	1.13e-59	adult_cisplatin
Yy1	3.84e-64	-0.646342	0.205	0.535	1.22e-59	adult_cisplatin
Relch	5.17e-64	-0.483008	0	0.206	1.64e-59	adult_cisplatin
Mrtfb	5.17e-64	-0.50105	0	0.206	1.64e-59	adult_cisplatin
Ing4	5.46e-64	-0.479272	0.016	0.245	1.73e-59	adult_cisplatin
Kctd12	5.57e-64	-0.798688	0.035	0.277	1.77e-59	adult_cisplatin
Cox14	6.71e-64	0.811626	0.728	0.571	2.13e-59	adult_cisplatin
Smap1	6.87e-64	-0.742399	0.312	0.658	2.18e-59	adult_cisplatin
Kcnj10	7.94e-64	0.850578	0.821	0.482	2.52e-59	adult_cisplatin
Syne2	8.53e-64	-0.690926	0.155	0.473	2.71e-59	adult_cisplatin
Frmd6	9.28e-64	-0.729428	0.076	0.353	2.95e-59	adult_cisplatin
Acyp2	1.05e-63	-0.824301	0.216	0.537	3.35e-59	adult_cisplatin
mt-Nd6	1.1e-63	0.596892	0.187	0	3.5e-59	adult_cisplatin
Gm11361	1.1e-63	0.561949	0.187	0	3.5e-59	adult_cisplatin
Trove2	1.1e-63	0.520211	0.187	0	3.5e-59	adult_cisplatin
Sik1	1.15e-63	-0.668777	0.029	0.266	3.64e-59	adult_cisplatin
Cebpb	1.6e-63	-2.27989	0.122	0.379	5.1e-59	adult_cisplatin
Atp1a2	2.09e-63	-1.18972	0.098	0.378	6.65e-59	adult_cisplatin
AI314180	2.15e-63	0.561086	0.186	0	6.83e-59	adult_cisplatin
Ralgps2	2.39e-63	-0.638128	0.06	0.324	7.58e-59	adult_cisplatin
0610043K17Rik	2.54e-63	-0.553985	0.007	0.222	8.06e-59	adult_cisplatin
Hdgfl3	2.75e-63	-0.512116	0	0.204	8.73e-59	adult_cisplatin
Luzp1	3.31e-63	-0.630363	0.166	0.486	1.05e-58	adult_cisplatin
Tmem261	4.19e-63	0.549802	0.185	0	1.33e-58	adult_cisplatin
Stmn3	4.23e-63	0.748207	0.757	0.394	1.34e-58	adult_cisplatin
Vps35l	4.78e-63	-0.44662	0	0.203	1.52e-58	adult_cisplatin
Nfix	6.37e-63	-0.953007	0.194	0.482	2.02e-58	adult_cisplatin
Thada	6.67e-63	-0.499555	0.01	0.226	2.12e-58	adult_cisplatin
Whsc1l1	8.18e-63	0.535942	0.184	0	2.6e-58	adult_cisplatin
Rpl36-ps3	8.18e-63	0.535291	0.184	0	2.6e-58	adult_cisplatin
Tusc3	8.18e-63	0.530973	0.184	0	2.6e-58	adult_cisplatin
2810025M15Rik	8.18e-63	0.593106	0.184	0	2.6e-58	adult_cisplatin
Acap2	8.54e-63	-0.591898	0.113	0.408	2.71e-58	adult_cisplatin
Zfpm2	8.89e-63	-0.588663	0.001	0.204	2.83e-58	adult_cisplatin
Mbd2	1.32e-62	-0.627459	0.161	0.473	4.19e-58	adult_cisplatin
Cdc40	1.35e-62	-0.564298	0.102	0.399	4.28e-58	adult_cisplatin
Tenm3	1.45e-62	-0.673713	0	0.201	4.61e-58	adult_cisplatin
Selenoh	1.45e-62	-0.435896	0	0.201	4.61e-58	adult_cisplatin
Apopt1	1.59e-62	0.568289	0.184	0	5.07e-58	adult_cisplatin
St5	1.59e-62	0.500959	0.184	0	5.07e-58	adult_cisplatin
Hist3h2a	1.59e-62	0.567665	0.184	0	5.07e-58	adult_cisplatin
Mon2	2.09e-62	-0.586417	0.122	0.418	6.65e-58	adult_cisplatin
Slc38a2	2.22e-62	-0.736031	0.347	0.686	7.06e-58	adult_cisplatin
Pias1	2.26e-62	-0.627628	0.097	0.377	7.19e-58	adult_cisplatin
Smad4	2.32e-62	-0.593587	0.11	0.398	7.38e-58	adult_cisplatin
Coa3	2.48e-62	0.852667	0.695	0.509	7.89e-58	adult_cisplatin
Gcn1	2.53e-62	-0.494742	0	0.201	8.03e-58	adult_cisplatin
Slf2	2.53e-62	-0.461904	0	0.201	8.03e-58	adult_cisplatin
Epb41l2	2.67e-62	-0.717998	0.152	0.454	8.48e-58	adult_cisplatin
Hmcn1	2.69e-62	-0.736396	0.06	0.314	8.54e-58	adult_cisplatin
Pcdh7	3.09e-62	-0.733445	0.002	0.206	9.82e-58	adult_cisplatin
Prkcdbp	3.11e-62	0.698879	0.183	0	9.88e-58	adult_cisplatin
Bnc2	3.26e-62	-1.08644	0.111	0.386	1.03e-57	adult_cisplatin
Prelid1	3.29e-62	0.850844	0.618	0.39	1.05e-57	adult_cisplatin
Rbms1	3.6e-62	-0.762565	0.367	0.677	1.14e-57	adult_cisplatin
Cep85l	3.75e-62	-0.48515	0.011	0.229	1.19e-57	adult_cisplatin
Plekha5	4.1e-62	-0.67114	0.13	0.43	1.3e-57	adult_cisplatin
Tinagl1	4.92e-62	1.01487	0.719	0.435	1.57e-57	adult_cisplatin
Sik2	5.19e-62	-0.600645	0.103	0.402	1.65e-57	adult_cisplatin
Rbx1	5.56e-62	0.740039	0.765	0.701	1.77e-57	adult_cisplatin
mt-Nd4l	6.05e-62	0.507536	0.182	0	1.92e-57	adult_cisplatin
Arhgef11	6.62e-62	-0.594374	0.068	0.339	2.1e-57	adult_cisplatin
Bbs9	6.78e-62	-0.471324	0.006	0.213	2.15e-57	adult_cisplatin
Bambi	7.06e-62	-0.747433	0.042	0.29	2.24e-57	adult_cisplatin
Dlc1	7.15e-62	-1.6936	0.432	0.659	2.27e-57	adult_cisplatin
Polr1f	7.64e-62	-0.431527	0	0.199	2.43e-57	adult_cisplatin
Myo6	8.02e-62	-0.886069	0.33	0.636	2.55e-57	adult_cisplatin
Ddr2	8.7e-62	-0.723042	0.035	0.268	2.77e-57	adult_cisplatin
Mtdh	9.09e-62	-0.634275	0.403	0.732	2.89e-57	adult_cisplatin
Hyi	1.18e-61	0.589051	0.181	0	3.75e-57	adult_cisplatin
Mllt4	1.18e-61	0.533745	0.181	0	3.75e-57	adult_cisplatin
Smarca5	1.31e-61	-0.644822	0.241	0.566	4.15e-57	adult_cisplatin
Churc1	1.63e-61	0.827538	0.663	0.473	5.17e-57	adult_cisplatin
Ubr2	1.83e-61	-0.605522	0.159	0.471	5.81e-57	adult_cisplatin
Phf20l1	1.85e-61	-0.640327	0.188	0.51	5.87e-57	adult_cisplatin
Plekhm2	1.97e-61	-0.656851	0.141	0.44	6.25e-57	adult_cisplatin
Ece1	1.99e-61	-0.510049	0.007	0.215	6.34e-57	adult_cisplatin
Tmem57	2.29e-61	0.525377	0.18	0	7.29e-57	adult_cisplatin
Gsta5	2.31e-61	-0.629333	0	0.198	7.34e-57	adult_cisplatin
Ncoa2	2.41e-61	-0.604357	0.114	0.406	7.65e-57	adult_cisplatin
Gm2000	2.41e-61	-0.523135	0.048	0.299	7.67e-57	adult_cisplatin
Spire1	3.32e-61	-0.884652	0.213	0.516	1.06e-56	adult_cisplatin
Olfm1	3.43e-61	-0.550834	0.012	0.227	1.09e-56	adult_cisplatin
Sult1a1	3.52e-61	-0.540378	0.01	0.22	1.12e-56	adult_cisplatin
Adgra2	3.72e-61	-0.566181	0.017	0.237	1.18e-56	adult_cisplatin
G630064G18Rik	4.01e-61	-0.702621	0	0.197	1.27e-56	adult_cisplatin
Mesdc1	4.46e-61	0.535094	0.18	0	1.42e-56	adult_cisplatin
Chn2	4.46e-61	-0.860424	0.1	0.376	1.42e-56	adult_cisplatin
Hsbp1	4.94e-61	0.796895	0.731	0.596	1.57e-56	adult_cisplatin
Usp50	5.39e-61	0.689894	0.279	0.05	1.71e-56	adult_cisplatin
Wdfy3	8.25e-61	-0.599695	0.124	0.413	2.62e-56	adult_cisplatin
Lppos	8.67e-61	0.549084	0.179	0	2.76e-56	adult_cisplatin
Rps10-ps1	8.67e-61	0.487695	0.179	0	2.76e-56	adult_cisplatin
Tma7	1.02e-60	0.802202	0.725	0.615	3.25e-56	adult_cisplatin
Lcor	1.64e-60	-0.528208	0.056	0.309	5.22e-56	adult_cisplatin
l7Rn6	1.69e-60	0.507198	0.178	0	5.36e-56	adult_cisplatin
Nfkbiz	1.77e-60	-0.692138	0.053	0.305	5.63e-56	adult_cisplatin
Perp	1.81e-60	0.85143	0.346	0.099	5.74e-56	adult_cisplatin
Chd4	2.08e-60	-0.706377	0.322	0.647	6.62e-56	adult_cisplatin
Prelid3b	2.1e-60	-0.461498	0	0.195	6.67e-56	adult_cisplatin
Gfra1	2.77e-60	-0.501323	0.009	0.215	8.8e-56	adult_cisplatin
Prrx1	2.84e-60	-0.499341	0.002	0.199	9.02e-56	adult_cisplatin
Mme	3.03e-60	-0.627459	0.035	0.268	9.64e-56	adult_cisplatin
Bhmt2	3.06e-60	-0.530811	0.001	0.196	9.74e-56	adult_cisplatin
Fam58b	3.27e-60	0.575572	0.177	0	1.04e-55	adult_cisplatin
Rpl7	3.33e-60	-1.03961	0.765	0.907	1.06e-55	adult_cisplatin
Cast	3.42e-60	-0.615661	0.137	0.427	1.09e-55	adult_cisplatin
Katnip	3.64e-60	-0.455822	0	0.194	1.16e-55	adult_cisplatin
Atosa	3.64e-60	-0.442973	0	0.194	1.16e-55	adult_cisplatin
Dync2i1	3.64e-60	-0.43736	0	0.194	1.16e-55	adult_cisplatin
Des	4.42e-60	-0.522596	0.002	0.198	1.4e-55	adult_cisplatin
Rps17	5.04e-60	0.591077	0.932	0.886	1.6e-55	adult_cisplatin
Snd1	5.39e-60	-0.485163	0.048	0.299	1.71e-55	adult_cisplatin
Rimoc1	6.3e-60	-0.449393	0	0.194	2e-55	adult_cisplatin
Hectd4	6.3e-60	-0.427583	0	0.194	2e-55	adult_cisplatin
H4c4	6.3e-60	-0.436341	0	0.194	2e-55	adult_cisplatin
Cenpv	7.08e-60	-0.560311	0.102	0.384	2.25e-55	adult_cisplatin
Pced1b	7.23e-60	-0.45909	0.003	0.202	2.3e-55	adult_cisplatin
Lrch1	1.15e-59	-0.636744	0.076	0.334	3.67e-55	adult_cisplatin
Cyfip1	1.16e-59	-0.609568	0.156	0.458	3.69e-55	adult_cisplatin
Asxl1	1.25e-59	-0.506833	0.056	0.307	3.98e-55	adult_cisplatin
Lhfp	1.42e-59	-0.530977	0.005	0.204	4.51e-55	adult_cisplatin
Adcy9	1.48e-59	-0.514165	0.029	0.259	4.7e-55	adult_cisplatin
Ap3b1	1.54e-59	-0.599005	0.101	0.377	4.91e-55	adult_cisplatin
AW554918	2.04e-59	-0.462961	0.017	0.233	6.47e-55	adult_cisplatin
Ndufs5	2.51e-59	0.66537	0.844	0.77	7.97e-55	adult_cisplatin
Tmem164	2.53e-59	-0.526827	0.055	0.306	8.05e-55	adult_cisplatin
Sms	2.81e-59	-0.60534	0.061	0.311	8.93e-55	adult_cisplatin
Gon4l	2.9e-59	-0.624883	0.096	0.366	9.22e-55	adult_cisplatin
Cask	3.03e-59	-0.584107	0.105	0.39	9.64e-55	adult_cisplatin
Sumo2	3.13e-59	0.709809	0.81	0.768	9.94e-55	adult_cisplatin
Get3	3.28e-59	-0.445914	0	0.191	1.04e-54	adult_cisplatin
Eif1	3.3e-59	0.452252	0.994	0.979	1.05e-54	adult_cisplatin
Kpna4	3.47e-59	-0.626073	0.159	0.453	1.1e-54	adult_cisplatin
Itga8	3.48e-59	-0.660336	0.002	0.196	1.11e-54	adult_cisplatin
Zfp407	4.16e-59	-0.555429	0.044	0.286	1.32e-54	adult_cisplatin
Fam188a	4.64e-59	0.519904	0.174	0	1.47e-54	adult_cisplatin
Mtres1	5.67e-59	-0.428819	0	0.191	1.8e-54	adult_cisplatin
Coa8	5.67e-59	-0.439209	0	0.191	1.8e-54	adult_cisplatin
Map3k3	5.67e-59	-0.475587	0.024	0.246	1.8e-54	adult_cisplatin
Tmem50a	7.02e-59	-0.597866	0.399	0.734	2.23e-54	adult_cisplatin
Erlec1	7.02e-59	-0.544575	0.122	0.418	2.23e-54	adult_cisplatin
Tmem176b	7.19e-59	-0.838551	0.787	0.885	2.28e-54	adult_cisplatin
Rnf7	7.43e-59	0.801249	0.805	0.683	2.36e-54	adult_cisplatin
Epha4	8.83e-59	-0.496173	0.004	0.2	2.81e-54	adult_cisplatin
4932438A13Rik	8.98e-59	0.500036	0.173	0	2.86e-54	adult_cisplatin
1700021F05Rik	8.98e-59	0.555896	0.173	0	2.86e-54	adult_cisplatin
Rpl10a-ps1	8.98e-59	0.485687	0.173	0	2.86e-54	adult_cisplatin
Frs2	9.73e-59	-0.539401	0.067	0.322	3.09e-54	adult_cisplatin
A730008H23Rik	9.81e-59	-0.43539	0	0.19	3.12e-54	adult_cisplatin
Kat6b	1.23e-58	-0.586366	0.108	0.383	3.9e-54	adult_cisplatin
Sf3b2	1.36e-58	-0.639931	0.341	0.665	4.31e-54	adult_cisplatin
Nkd2	1.7e-58	-0.47059	0	0.189	5.39e-54	adult_cisplatin
Slc49a4	1.7e-58	-0.410018	0	0.189	5.39e-54	adult_cisplatin
Fhit	1.7e-58	-0.620606	0	0.189	5.39e-54	adult_cisplatin
Gcn1l1	1.74e-58	0.508379	0.172	0	5.53e-54	adult_cisplatin
Hpse	1.94e-58	0.762624	0.857	0.499	6.17e-54	adult_cisplatin
Mlana	2e-58	0.712664	0.872	0.496	6.35e-54	adult_cisplatin
Btg3	2.22e-58	-0.436279	0.008	0.209	7.04e-54	adult_cisplatin
Serping1	2.36e-58	-0.819092	0.042	0.271	7.52e-54	adult_cisplatin
Col23a1	2.6e-58	-0.616881	0.005	0.201	8.25e-54	adult_cisplatin
Rabgap1l	2.74e-58	-0.62849	0.122	0.409	8.7e-54	adult_cisplatin
Fn1	3.67e-58	-1.42466	0.095	0.348	1.17e-53	adult_cisplatin
Dlg1	4.85e-58	-0.616012	0.155	0.446	1.54e-53	adult_cisplatin
Epc2	5.59e-58	-0.528791	0.07	0.322	1.78e-53	adult_cisplatin
Smurf2	5.7e-58	-0.562377	0.079	0.342	1.81e-53	adult_cisplatin
Tctex1d2	6.51e-58	0.470807	0.171	0	2.07e-53	adult_cisplatin
Sgcd	7.01e-58	-0.642835	0.001	0.189	2.23e-53	adult_cisplatin
Abtb2	7.26e-58	-0.774355	0.133	0.415	2.31e-53	adult_cisplatin
Trps1	1.07e-57	-0.641528	0.126	0.409	3.39e-53	adult_cisplatin
3110062M04Rik	1.26e-57	0.532717	0.17	0	4e-53	adult_cisplatin
1810043G02Rik	1.26e-57	0.50623	0.17	0	4e-53	adult_cisplatin
Ctsf	1.28e-57	-0.581686	0.11	0.384	4.07e-53	adult_cisplatin
Cacna2d1	1.36e-57	-0.84578	0.062	0.301	4.32e-53	adult_cisplatin
Smchd1	1.48e-57	-0.592356	0.162	0.466	4.71e-53	adult_cisplatin
Anapc11	1.69e-57	0.935968	0.544	0.332	5.38e-53	adult_cisplatin
Purg	1.85e-57	-0.500007	0.024	0.239	5.88e-53	adult_cisplatin
Pdss2	1.87e-57	-0.512234	0.027	0.247	5.94e-53	adult_cisplatin
Zfp36l1	2.28e-57	-1.60275	0.351	0.583	7.24e-53	adult_cisplatin
Mir703	2.43e-57	0.461311	0.169	0	7.74e-53	adult_cisplatin
Gm28661	2.43e-57	0.498508	0.169	0	7.74e-53	adult_cisplatin
Lox	2.49e-57	-1.50551	0.005	0.197	7.9e-53	adult_cisplatin
Eloa	2.61e-57	-0.40376	0	0.186	8.28e-53	adult_cisplatin
Zeb1	2.87e-57	-0.646242	0.121	0.403	9.11e-53	adult_cisplatin
Kdm4c	3.48e-57	-0.526664	0.056	0.297	1.11e-52	adult_cisplatin
Nedd4l	3.93e-57	-0.601543	0.079	0.332	1.25e-52	adult_cisplatin
Armh3	4.5e-57	-0.442635	0	0.185	1.43e-52	adult_cisplatin
Parp8	5e-57	-0.455114	0.007	0.204	1.59e-52	adult_cisplatin
Slit3	6.14e-57	-0.878303	0.008	0.202	1.95e-52	adult_cisplatin
Prxl2b	7.75e-57	-0.434788	0	0.184	2.46e-52	adult_cisplatin
Arhgap28	8.06e-57	-0.527189	0.021	0.229	2.56e-52	adult_cisplatin
Rps6-ps4	9.08e-57	0.473408	0.167	0	2.89e-52	adult_cisplatin
Fam92a	9.08e-57	0.519242	0.167	0	2.89e-52	adult_cisplatin
Fam63a	9.08e-57	0.453696	0.167	0	2.89e-52	adult_cisplatin
Paxbp1	9.68e-57	-0.574915	0.131	0.427	3.08e-52	adult_cisplatin
Eea1	9.85e-57	-0.607733	0.154	0.445	3.13e-52	adult_cisplatin
Zmiz1	1.19e-56	-0.628991	0.222	0.528	3.79e-52	adult_cisplatin
Ccdc186	1.29e-56	-0.56092	0.112	0.38	4.1e-52	adult_cisplatin
Wasf2	1.29e-56	-0.614138	0.241	0.556	4.11e-52	adult_cisplatin
Hikeshi	1.34e-56	-0.406032	0	0.183	4.25e-52	adult_cisplatin
Ero1a	1.34e-56	-0.403034	0	0.183	4.25e-52	adult_cisplatin
Arhgap5	1.44e-56	-0.611293	0.315	0.653	4.58e-52	adult_cisplatin
Usp15	1.51e-56	-0.51092	0.06	0.306	4.81e-52	adult_cisplatin
Ppp1r12b	1.58e-56	-0.488284	0.029	0.247	5.01e-52	adult_cisplatin
Lifr	1.72e-56	-0.639925	0.072	0.316	5.48e-52	adult_cisplatin
Mesdc2	1.75e-56	0.496226	0.167	0	5.57e-52	adult_cisplatin
Ddx50	2.34e-56	-0.579433	0.16	0.457	7.44e-52	adult_cisplatin
Grip1	2.44e-56	-0.515788	0.001	0.185	7.74e-52	adult_cisplatin
2200002D01Rik	2.68e-56	0.830562	0.18	0.006	8.52e-52	adult_cisplatin
Ppp1r11	3.33e-56	0.827505	0.596	0.395	1.06e-51	adult_cisplatin
Scaf8	3.33e-56	-0.545927	0.097	0.363	1.06e-51	adult_cisplatin
Gm26532	3.38e-56	0.573385	0.166	0	1.07e-51	adult_cisplatin
Gm26724	3.38e-56	0.619328	0.166	0	1.07e-51	adult_cisplatin
C330007P06Rik	3.38e-56	0.483324	0.166	0	1.07e-51	adult_cisplatin
Ctage5	3.38e-56	0.506115	0.166	0	1.07e-51	adult_cisplatin
Atpif1	3.48e-56	0.810766	0.776	0.735	1.11e-51	adult_cisplatin
Zic2	3.68e-56	-0.563061	0.024	0.233	1.17e-51	adult_cisplatin
Add3	4.88e-56	-0.515261	0.258	0.616	1.55e-51	adult_cisplatin
Creb3l2	5.43e-56	-0.620432	0.155	0.442	1.72e-51	adult_cisplatin
Tmcc1	5.67e-56	-0.589552	0.167	0.471	1.8e-51	adult_cisplatin
Snhg7os	6.52e-56	0.705267	0.165	0	2.07e-51	adult_cisplatin
Gm15500	6.52e-56	0.465137	0.165	0	2.07e-51	adult_cisplatin
9930021J03Rik	6.68e-56	-0.567219	0.116	0.391	2.12e-51	adult_cisplatin
Rtl8a	6.82e-56	-0.395523	0	0.181	2.17e-51	adult_cisplatin
Plpbp	6.82e-56	-0.393782	0	0.181	2.17e-51	adult_cisplatin
Phlda3	8.01e-56	0.721182	0.254	0.043	2.55e-51	adult_cisplatin
Zhx2	1.1e-55	-0.57216	0.072	0.316	3.5e-51	adult_cisplatin
Rpl13	1.5e-55	-1.28489	0.934	0.976	4.75e-51	adult_cisplatin
Rhoj	1.67e-55	-1.51456	0.079	0.317	5.29e-51	adult_cisplatin
Taf15	1.87e-55	-0.542842	0.093	0.35	5.94e-51	adult_cisplatin
Steep1	2.02e-55	-0.394421	0	0.18	6.42e-51	adult_cisplatin
Sntb1	2.34e-55	-0.699282	0.019	0.224	7.43e-51	adult_cisplatin
Fam213b	2.42e-55	0.500661	0.163	0	7.69e-51	adult_cisplatin
Ptrf	2.42e-55	0.484087	0.163	0	7.69e-51	adult_cisplatin
Gm12892	2.42e-55	0.545145	0.163	0	7.69e-51	adult_cisplatin
Slk	3.14e-55	-0.580141	0.133	0.406	9.97e-51	adult_cisplatin
Gpc1	3.66e-55	0.796136	0.344	0.107	1.16e-50	adult_cisplatin
Fam13b	3.67e-55	-0.536748	0.073	0.322	1.17e-50	adult_cisplatin
Cdc14a	3.99e-55	-0.752828	0.123	0.401	1.27e-50	adult_cisplatin
Zfp148	4.22e-55	-0.590317	0.171	0.458	1.34e-50	adult_cisplatin
Pafah1b1	4.49e-55	-0.604465	0.438	0.753	1.43e-50	adult_cisplatin
Gm26699	4.66e-55	0.642605	0.163	0	1.48e-50	adult_cisplatin
Rcor1	5.15e-55	-0.538965	0.085	0.338	1.64e-50	adult_cisplatin
Romo1	5.76e-55	0.834328	0.668	0.544	1.83e-50	adult_cisplatin
Mtrex	5.97e-55	-0.392206	0	0.178	1.9e-50	adult_cisplatin
Dpcd	5.97e-55	-0.400699	0	0.178	1.9e-50	adult_cisplatin
Zfp608	6.26e-55	-0.483805	0.04	0.268	1.99e-50	adult_cisplatin
Birc6	7.5e-55	-0.565266	0.258	0.581	2.38e-50	adult_cisplatin
Mgll	8.6e-55	-2.80996	0.25	0.471	2.73e-50	adult_cisplatin
Plscr4	8.6e-55	-0.518521	0.056	0.297	2.73e-50	adult_cisplatin
Pak2	8.91e-55	-0.60024	0.296	0.614	2.83e-50	adult_cisplatin
Smek2	8.96e-55	0.468436	0.162	0	2.85e-50	adult_cisplatin
Suv420h1	8.96e-55	0.443197	0.162	0	2.85e-50	adult_cisplatin
Nsd2	1.03e-54	-0.43828	0	0.178	3.26e-50	adult_cisplatin
Mindy3	1.03e-54	-0.419507	0	0.178	3.26e-50	adult_cisplatin
Mid1	1.17e-54	-0.641356	0.014	0.207	3.72e-50	adult_cisplatin
Ier5	1.28e-54	-0.717317	0.027	0.236	4.08e-50	adult_cisplatin
Arhgef37	1.33e-54	-0.551392	0.004	0.188	4.22e-50	adult_cisplatin
Scin	1.35e-54	-0.457429	0.001	0.179	4.3e-50	adult_cisplatin
Syn3	1.58e-54	-0.448471	0.012	0.206	5.02e-50	adult_cisplatin
Axin2	1.62e-54	-0.532755	0.071	0.32	5.16e-50	adult_cisplatin
Ier5l	1.63e-54	-0.79295	0.046	0.267	5.18e-50	adult_cisplatin
Ehmt1	1.7e-54	-0.509172	0.105	0.379	5.4e-50	adult_cisplatin
Ddx58	1.72e-54	0.455933	0.161	0	5.48e-50	adult_cisplatin
2310009A05Rik	1.72e-54	0.473497	0.161	0	5.48e-50	adult_cisplatin
Entr1	1.76e-54	-0.404727	0	0.177	5.6e-50	adult_cisplatin
Kcmf1	1.99e-54	-0.602896	0.193	0.485	6.34e-50	adult_cisplatin
Gramd1b	2.87e-54	-0.606579	0.094	0.353	9.13e-50	adult_cisplatin
Aldh2	2.93e-54	-0.646039	0.6	0.825	9.32e-50	adult_cisplatin
Gm36944	3.31e-54	0.564255	0.16	0	1.05e-49	adult_cisplatin
Gm7658	3.31e-54	0.437205	0.16	0	1.05e-49	adult_cisplatin
Col27a1	3.56e-54	-0.589832	0.026	0.232	1.13e-49	adult_cisplatin
Nr2f2	3.81e-54	-1.16443	0.126	0.374	1.21e-49	adult_cisplatin
Fez1	4.98e-54	-0.550613	0.098	0.368	1.58e-49	adult_cisplatin
Rigi	5.19e-54	-0.462757	0	0.176	1.65e-49	adult_cisplatin
Tasor2	5.19e-54	-0.390568	0	0.176	1.65e-49	adult_cisplatin
Cacnb2	5.46e-54	-1.9706	0.06	0.282	1.74e-49	adult_cisplatin
Herc2	5.62e-54	-0.582049	0.161	0.447	1.79e-49	adult_cisplatin
Cul1	6.95e-54	-0.573322	0.193	0.497	2.21e-49	adult_cisplatin
St6gal1	8.62e-54	-0.80439	0.223	0.511	2.74e-49	adult_cisplatin
Fhl2	9.33e-54	-0.441162	0.007	0.193	2.96e-49	adult_cisplatin
Eno1	1.05e-53	0.773839	0.683	0.471	3.34e-49	adult_cisplatin
Col8a1	1.13e-53	-0.638717	0.014	0.207	3.6e-49	adult_cisplatin
Slc6a6	1.19e-53	-0.719407	0.107	0.355	3.79e-49	adult_cisplatin
Peli1	1.21e-53	-0.546337	0.127	0.395	3.84e-49	adult_cisplatin
Gm17066	1.22e-53	0.53819	0.159	0	3.89e-49	adult_cisplatin
Pawr	1.28e-53	-0.479355	0.006	0.188	4.08e-49	adult_cisplatin
Nhs	1.42e-53	-0.493667	0.013	0.205	4.51e-49	adult_cisplatin
Mapkap1	1.43e-53	-0.501942	0.118	0.397	4.54e-49	adult_cisplatin
Hycc2	1.53e-53	-0.388848	0	0.174	4.85e-49	adult_cisplatin
Ndufs6	1.93e-53	0.625244	0.775	0.619	6.15e-49	adult_cisplatin
Sssca1	2.35e-53	0.482622	0.158	0	7.46e-49	adult_cisplatin
2810013P06Rik	2.35e-53	0.47198	0.158	0	7.46e-49	adult_cisplatin
Gm29216	2.35e-53	0.45128	0.158	0	7.46e-49	adult_cisplatin
Ctdspl	2.4e-53	-0.672532	0.141	0.412	7.64e-49	adult_cisplatin
Rpl15	2.74e-53	-0.765995	0.789	0.899	8.72e-49	adult_cisplatin
Taf9	2.89e-53	-0.394745	0.002	0.177	9.17e-49	adult_cisplatin
Pde8a	2.99e-53	-0.484693	0.029	0.238	9.5e-49	adult_cisplatin
Lama2	3.2e-53	-0.498592	0.002	0.177	1.02e-48	adult_cisplatin
Cd47	3.31e-53	-0.670688	0.341	0.638	1.05e-48	adult_cisplatin
Id1	3.72e-53	-0.838605	0.048	0.271	1.18e-48	adult_cisplatin
Dop1a	4.48e-53	-0.407895	0	0.173	1.42e-48	adult_cisplatin
Pde1a	4.48e-53	-0.409969	0	0.173	1.42e-48	adult_cisplatin
Tent2	4.48e-53	-0.400188	0	0.173	1.42e-48	adult_cisplatin
Gm11273	4.51e-53	0.48878	0.157	0	1.43e-48	adult_cisplatin
Rab10os	4.51e-53	0.499021	0.157	0	1.43e-48	adult_cisplatin
Eml4	5.23e-53	-0.474903	0.069	0.312	1.66e-48	adult_cisplatin
Frmd4a	5.97e-53	-0.544277	0.038	0.252	1.9e-48	adult_cisplatin
Gtdc1	6.1e-53	-0.438309	0.009	0.195	1.94e-48	adult_cisplatin
Dcaf1	7.67e-53	-0.385731	0	0.172	2.44e-48	adult_cisplatin
Basp1	8.13e-53	-0.41581	0.002	0.178	2.58e-48	adult_cisplatin
Gprin3	8.49e-53	-0.561838	0.041	0.255	2.7e-48	adult_cisplatin
Aff1	9.08e-53	-0.597672	0.164	0.447	2.89e-48	adult_cisplatin
Fam20a	1.04e-52	-0.748323	0.089	0.328	3.32e-48	adult_cisplatin
H2ac25	1.31e-52	-0.380989	0	0.171	4.18e-48	adult_cisplatin
H2ax	1.31e-52	-0.415322	0	0.171	4.18e-48	adult_cisplatin
Dynll1	1.58e-52	0.766653	0.727	0.615	5.01e-48	adult_cisplatin
4632415L05Rik	1.66e-52	0.49287	0.155	0	5.26e-48	adult_cisplatin
2310010J17Rik	1.66e-52	0.456091	0.155	0	5.26e-48	adult_cisplatin
Lima1	1.72e-52	-0.710391	0.188	0.476	5.46e-48	adult_cisplatin
Ntn4	1.8e-52	-0.491749	0.014	0.201	5.71e-48	adult_cisplatin
Abraxas2	2.25e-52	-0.379374	0	0.171	7.15e-48	adult_cisplatin
Sugt1	2.26e-52	-0.539674	0.175	0.466	7.19e-48	adult_cisplatin
Gper1	2.29e-52	-0.639663	0.006	0.186	7.27e-48	adult_cisplatin
Rhoc	2.63e-52	0.855076	0.679	0.506	8.35e-48	adult_cisplatin
Acsl3	2.73e-52	-0.621624	0.207	0.499	8.67e-48	adult_cisplatin
Gpcpd1	3e-52	-1.18182	0.134	0.389	9.54e-48	adult_cisplatin
Itsn1	3.02e-52	-0.472919	0.048	0.271	9.59e-48	adult_cisplatin
Hgs	3.17e-52	0.427286	0.155	0	1.01e-47	adult_cisplatin
2010107G23Rik	3.17e-52	0.43266	0.155	0	1.01e-47	adult_cisplatin
Naalad2	3.51e-52	-0.401722	0.001	0.172	1.12e-47	adult_cisplatin
Sub1	4.59e-52	0.775919	0.677	0.558	1.46e-47	adult_cisplatin
Arhgap32	4.69e-52	-0.587615	0.15	0.426	1.49e-47	adult_cisplatin
Tacc1	5.17e-52	-0.609209	0.271	0.597	1.64e-47	adult_cisplatin
Rab2a	5.72e-52	-0.575981	0.45	0.76	1.82e-47	adult_cisplatin
Hp1bp3	5.97e-52	-0.574625	0.291	0.606	1.9e-47	adult_cisplatin
Nr1h3	6.35e-52	-0.472212	0.015	0.203	2.02e-47	adult_cisplatin
Ubn1	6.67e-52	-0.555425	0.148	0.423	2.12e-47	adult_cisplatin
Kmt2c	6.75e-52	-0.602432	0.203	0.493	2.15e-47	adult_cisplatin
Upp2	7.86e-52	-0.492134	0.059	0.289	2.5e-47	adult_cisplatin
Map2k5	8.05e-52	-0.496391	0.049	0.275	2.56e-47	adult_cisplatin
Ago3	1.01e-51	-0.523285	0.081	0.324	3.21e-47	adult_cisplatin
Arhgap42	1.03e-51	-0.476538	0.043	0.258	3.29e-47	adult_cisplatin
Fli1	1.04e-51	-0.492583	0.014	0.203	3.32e-47	adult_cisplatin
Bclaf3	1.12e-51	-0.363506	0	0.168	3.57e-47	adult_cisplatin
Smek1	1.16e-51	0.430689	0.153	0	3.7e-47	adult_cisplatin
Lypd6	1.23e-51	-0.456513	0.014	0.199	3.9e-47	adult_cisplatin
Ubr5	1.32e-51	-0.588744	0.188	0.472	4.19e-47	adult_cisplatin
Dnajb1	1.45e-51	-1.28662	0.122	0.363	4.61e-47	adult_cisplatin
Bmp4	1.6e-51	-0.429382	0.006	0.181	5.07e-47	adult_cisplatin
Kmt2e	1.6e-51	-0.602402	0.394	0.709	5.08e-47	adult_cisplatin
Eif4g3	1.8e-51	-0.575987	0.265	0.574	5.72e-47	adult_cisplatin
Psme3ip1	1.92e-51	-0.386647	0	0.168	6.1e-47	adult_cisplatin
Gsdme	1.92e-51	-0.391959	0	0.168	6.1e-47	adult_cisplatin
Spock2	1.92e-51	-0.409105	0	0.168	6.1e-47	adult_cisplatin
Ndnl2	2.23e-51	0.491521	0.152	0	7.07e-47	adult_cisplatin
Ufd1l	2.23e-51	0.457017	0.152	0	7.07e-47	adult_cisplatin
BC003331	2.23e-51	0.479235	0.152	0	7.07e-47	adult_cisplatin
Ttc28	2.33e-51	-0.506489	0.064	0.3	7.39e-47	adult_cisplatin
Trio	2.58e-51	-0.491315	0.076	0.319	8.19e-47	adult_cisplatin
Chd7	2.83e-51	-0.497285	0.077	0.32	9e-47	adult_cisplatin
Fer	3.21e-51	-0.495643	0.043	0.261	1.02e-46	adult_cisplatin
Supt3	3.73e-51	-0.441877	0.012	0.196	1.18e-46	adult_cisplatin
Vcam1	4.24e-51	-0.434562	0.004	0.177	1.35e-46	adult_cisplatin
Scmh1	4.92e-51	-0.575932	0.138	0.407	1.56e-46	adult_cisplatin
Atxn10	5.09e-51	-0.522306	0.152	0.432	1.62e-46	adult_cisplatin
Cdc42bpa	5.24e-51	-0.541159	0.116	0.375	1.66e-46	adult_cisplatin
Wdr86	5.98e-51	-0.398719	0.001	0.168	1.9e-46	adult_cisplatin
Mta3	7.35e-51	-0.432263	0.035	0.242	2.34e-46	adult_cisplatin
Gjb6	7.42e-51	0.762512	0.779	0.467	2.36e-46	adult_cisplatin
Pitpnc1	7.54e-51	-0.868925	0.3	0.573	2.4e-46	adult_cisplatin
Nfkbia	7.56e-51	-0.730584	0.349	0.63	2.4e-46	adult_cisplatin
Fam208a	8.14e-51	0.428925	0.151	0	2.59e-46	adult_cisplatin
Sox6	8.9e-51	-0.82748	0.14	0.398	2.83e-46	adult_cisplatin
Eif4ebp2	8.98e-51	-0.417542	0.043	0.259	2.85e-46	adult_cisplatin
Tnrc6c	9.07e-51	-0.559495	0.285	0.597	2.88e-46	adult_cisplatin
Garem1	9.55e-51	-0.437205	0	0.165	3.04e-46	adult_cisplatin
Cdk12	9.97e-51	-0.511822	0.155	0.44	3.17e-46	adult_cisplatin
Nrd1	1.07e-50	-0.538952	0.176	0.459	3.4e-46	adult_cisplatin
Adm	1.1e-50	1.1085	0.553	0.313	3.49e-46	adult_cisplatin
Taf10	1.29e-50	-0.538608	0.14	0.409	4.11e-46	adult_cisplatin
Dtd1	1.33e-50	-0.397543	0.013	0.196	4.23e-46	adult_cisplatin
Col11a1	1.36e-50	-0.433776	0.005	0.177	4.31e-46	adult_cisplatin
Supt6	1.42e-50	-0.522468	0.155	0.428	4.52e-46	adult_cisplatin
Zcchc11	1.55e-50	0.428584	0.15	0	4.94e-46	adult_cisplatin
Dbi	1.62e-50	0.535276	0.933	0.839	5.15e-46	adult_cisplatin
Marchf8	1.63e-50	-0.372274	0	0.165	5.18e-46	adult_cisplatin
Rpl37	1.8e-50	0.508455	0.961	0.919	5.73e-46	adult_cisplatin
Ube2m	1.88e-50	-0.571973	0.212	0.496	5.99e-46	adult_cisplatin
Mlxip	2.12e-50	-0.563096	0.123	0.388	6.74e-46	adult_cisplatin
Srek1	2.14e-50	-0.564779	0.235	0.543	6.81e-46	adult_cisplatin
Tbca	2.39e-50	0.679647	0.709	0.614	7.59e-46	adult_cisplatin
Lrmda	2.78e-50	-0.51773	0	0.164	8.83e-46	adult_cisplatin
AI480526	2.97e-50	0.483518	0.149	0	9.44e-46	adult_cisplatin
P4ha1	2.98e-50	-0.566873	0.157	0.446	9.47e-46	adult_cisplatin
Apbb2	3.26e-50	-0.531473	0.106	0.363	1.04e-45	adult_cisplatin
Sil1	4.15e-50	-0.472159	0.045	0.261	1.32e-45	adult_cisplatin
Strn3	4.6e-50	-0.583707	0.325	0.635	1.46e-45	adult_cisplatin
Septin10	4.74e-50	-0.358037	0	0.163	1.51e-45	adult_cisplatin
Cilk1	4.74e-50	-0.385528	0	0.163	1.51e-45	adult_cisplatin
Neo1	5.61e-50	-0.523656	0.13	0.395	1.78e-45	adult_cisplatin
Pddc1	5.67e-50	0.457084	0.148	0	1.8e-45	adult_cisplatin
Gm10443	5.67e-50	0.437781	0.148	0	1.8e-45	adult_cisplatin
D8Ertd738e	5.73e-50	0.680603	0.752	0.713	1.82e-45	adult_cisplatin
Mprip	6.47e-50	-0.561659	0.256	0.557	2.06e-45	adult_cisplatin
Prr13	6.97e-50	0.830922	0.473	0.249	2.21e-45	adult_cisplatin
Pdgfd	7.1e-50	-0.461738	0.002	0.168	2.26e-45	adult_cisplatin
Etv1	7.92e-50	0.918859	0.733	0.588	2.52e-45	adult_cisplatin
Drap1	8.47e-50	-0.550217	0.326	0.636	2.69e-45	adult_cisplatin
Rab24	8.79e-50	0.853619	0.578	0.386	2.79e-45	adult_cisplatin
Vps13c	8.9e-50	-0.456401	0.039	0.249	2.83e-45	adult_cisplatin
Rfc1	8.9e-50	-0.494293	0.125	0.391	2.83e-45	adult_cisplatin
Naa38	8.97e-50	0.803718	0.522	0.311	2.85e-45	adult_cisplatin
Ppp2r5c	9.47e-50	-0.527032	0.126	0.385	3.01e-45	adult_cisplatin
Gm10288	1.08e-49	0.427412	0.147	0	3.44e-45	adult_cisplatin
Hdlbp	1.11e-49	-0.585674	0.295	0.605	3.51e-45	adult_cisplatin
Jmy	1.12e-49	-0.568874	0.115	0.359	3.57e-45	adult_cisplatin
Ogdhl	1.22e-49	-0.474516	0.003	0.17	3.86e-45	adult_cisplatin
Ucp2	1.28e-49	0.861371	0.503	0.278	4.07e-45	adult_cisplatin
Ndnf	1.37e-49	-0.410929	0	0.162	4.37e-45	adult_cisplatin
Hdac9	1.42e-49	-0.499446	0.002	0.165	4.52e-45	adult_cisplatin
Hmgb1	1.44e-49	-0.540878	0.688	0.891	4.57e-45	adult_cisplatin
Tnfrsf11b	1.66e-49	-1.13196	0.085	0.31	5.28e-45	adult_cisplatin
Znrf3	1.8e-49	-0.478096	0.091	0.341	5.71e-45	adult_cisplatin
Cd164	1.89e-49	0.922714	0.605	0.473	5.99e-45	adult_cisplatin
Ier2	1.9e-49	-1.49729	0.218	0.454	6.04e-45	adult_cisplatin
Dleu2	2.06e-49	0.500451	0.147	0	6.55e-45	adult_cisplatin
Fam101b	2.06e-49	0.502702	0.147	0	6.55e-45	adult_cisplatin
Aff4	2.3e-49	-0.578508	0.292	0.592	7.32e-45	adult_cisplatin
Fndc3b	2.33e-49	-0.559914	0.195	0.477	7.41e-45	adult_cisplatin
Prnp	2.5e-49	0.84648	0.525	0.318	7.96e-45	adult_cisplatin
Rbm26	2.67e-49	-0.527003	0.197	0.492	8.5e-45	adult_cisplatin
Sft2d1	2.87e-49	-0.369233	0.018	0.204	9.12e-45	adult_cisplatin
Npdc1	3.67e-49	0.879329	0.488	0.276	1.17e-44	adult_cisplatin
Chst1	3.74e-49	-0.403574	0.004	0.171	1.19e-44	adult_cisplatin
Rpl13a	3.79e-49	0.83181	0.609	0.44	1.2e-44	adult_cisplatin
Ppp4r1l-ps	3.93e-49	0.45204	0.146	0	1.25e-44	adult_cisplatin
Mtss2	3.98e-49	-0.352969	0	0.16	1.27e-44	adult_cisplatin
Fxyd3	4.87e-49	0.705884	0.742	0.421	1.55e-44	adult_cisplatin
Pim1	6.5e-49	-0.533482	0.068	0.295	2.07e-44	adult_cisplatin
Ccdc152	6.77e-49	-0.477152	0	0.16	2.15e-44	adult_cisplatin
Pla2g4a	7.4e-49	-0.377917	0.008	0.181	2.35e-44	adult_cisplatin
BC030336	7.48e-49	0.395225	0.145	0	2.38e-44	adult_cisplatin
Dynlrb1	8.5e-49	0.761089	0.663	0.537	2.7e-44	adult_cisplatin
Rap1gds1	8.9e-49	-0.522264	0.117	0.371	2.83e-44	adult_cisplatin
Bicc1	8.94e-49	-0.398521	0.009	0.18	2.84e-44	adult_cisplatin
Scara5	1.1e-48	-0.400855	0.001	0.161	3.48e-44	adult_cisplatin
Rsbn1	1.11e-48	-0.501038	0.122	0.377	3.53e-44	adult_cisplatin
Septin8	1.15e-48	-0.375259	0	0.159	3.66e-44	adult_cisplatin
Lnpk	1.15e-48	-0.367778	0	0.159	3.66e-44	adult_cisplatin
Twist1	1.3e-48	-0.483795	0.018	0.199	4.13e-44	adult_cisplatin
Firre	1.43e-48	0.448138	0.144	0	4.53e-44	adult_cisplatin
Fopnl	1.43e-48	0.424219	0.144	0	4.53e-44	adult_cisplatin
Bcl2l2	1.7e-48	-0.525585	0.118	0.366	5.39e-44	adult_cisplatin
Lratd2	1.96e-48	-0.435578	0	0.158	6.22e-44	adult_cisplatin
6330403K07Rik	2.04e-48	-0.383886	0.001	0.16	6.48e-44	adult_cisplatin
Tgfb2	2.05e-48	-0.505437	0.049	0.26	6.51e-44	adult_cisplatin
Ccng1	2.15e-48	0.814814	0.364	0.145	6.82e-44	adult_cisplatin
Bend7	2.24e-48	-0.429126	0.04	0.243	7.11e-44	adult_cisplatin
Gpr158	2.3e-48	-0.813481	0.01	0.183	7.32e-44	adult_cisplatin
Nbas	2.42e-48	-0.386732	0.015	0.196	7.68e-44	adult_cisplatin
Gulp1	2.59e-48	-0.572309	0.096	0.339	8.24e-44	adult_cisplatin
Gm43267	2.71e-48	0.637578	0.143	0	8.62e-44	adult_cisplatin
2310035C23Rik	2.71e-48	0.376996	0.143	0	8.62e-44	adult_cisplatin
Fgfr4	2.97e-48	-0.400925	0.008	0.177	9.45e-44	adult_cisplatin
Pla2g2e	3.07e-48	0.868578	0.235	0.046	9.76e-44	adult_cisplatin
Sbf2	3.16e-48	-0.501364	0.138	0.409	1e-43	adult_cisplatin
Adprs	3.33e-48	-0.341023	0	0.158	1.06e-43	adult_cisplatin
Dmac1	3.33e-48	-0.347974	0	0.158	1.06e-43	adult_cisplatin
Grk3	3.33e-48	-0.335782	0	0.158	1.06e-43	adult_cisplatin
Gt(ROSA)26Sor	3.47e-48	0.776107	0.375	0.15	1.1e-43	adult_cisplatin
Radil	4.16e-48	-0.37077	0.003	0.165	1.32e-43	adult_cisplatin
A330023F24Rik	5.16e-48	0.403324	0.143	0	1.64e-43	adult_cisplatin
Sncaip	5.22e-48	-0.386538	0.002	0.161	1.66e-43	adult_cisplatin
Ciao2a	5.65e-48	-0.360622	0	0.157	1.8e-43	adult_cisplatin
Csrnp1	8.03e-48	-0.571887	0.031	0.224	2.55e-43	adult_cisplatin
Slc48a1	8.58e-48	0.767349	0.61	0.399	2.73e-43	adult_cisplatin
Ier3ip1	9.27e-48	0.874651	0.582	0.431	2.95e-43	adult_cisplatin
Frmpd4	9.59e-48	-0.467601	0	0.156	3.05e-43	adult_cisplatin
Hdgfl2	9.59e-48	-0.334942	0	0.156	3.05e-43	adult_cisplatin
Baz1b	9.8e-48	-0.523701	0.147	0.411	3.12e-43	adult_cisplatin
Prdx4	1.05e-47	-0.487811	0.184	0.481	3.32e-43	adult_cisplatin
Rfx3	1.05e-47	-0.441817	0.031	0.224	3.34e-43	adult_cisplatin
Irf1	1.54e-47	-0.641801	0.03	0.222	4.9e-43	adult_cisplatin
Ndufa4	1.57e-47	0.509872	0.956	0.896	4.99e-43	adult_cisplatin
Itprid2	1.63e-47	-0.348925	0	0.155	5.17e-43	adult_cisplatin
Col13a1	1.63e-47	-0.429397	0	0.155	5.17e-43	adult_cisplatin
Zfp638	1.71e-47	-0.532731	0.221	0.508	5.43e-43	adult_cisplatin
Camkmt	1.74e-47	-0.387365	0.002	0.16	5.52e-43	adult_cisplatin
A930005H10Rik	1.87e-47	0.424696	0.141	0	5.93e-43	adult_cisplatin
C130023A14Rik	1.87e-47	0.410244	0.141	0	5.93e-43	adult_cisplatin
Srp14	2.13e-47	0.71627	0.695	0.608	6.77e-43	adult_cisplatin
Zfta	2.76e-47	-0.33857	0	0.155	8.78e-43	adult_cisplatin
Pkn2	2.78e-47	-0.546318	0.336	0.641	8.85e-43	adult_cisplatin
Ep400	2.89e-47	-0.455739	0.104	0.35	9.18e-43	adult_cisplatin
Dtnbp1	3e-47	-0.502043	0.173	0.45	9.53e-43	adult_cisplatin
3110082I17Rik	3.21e-47	-0.407377	0.012	0.183	1.02e-42	adult_cisplatin
Csnk1e	3.27e-47	-0.52858	0.124	0.371	1.04e-42	adult_cisplatin
Shisa5	3.48e-47	0.859494	0.507	0.296	1.11e-42	adult_cisplatin
Ick	3.54e-47	0.454683	0.14	0	1.13e-42	adult_cisplatin
Bag3	4.38e-47	-0.807033	0.153	0.404	1.39e-42	adult_cisplatin
Lrrc8a	5.06e-47	0.907521	0.346	0.132	1.61e-42	adult_cisplatin
Msrb3	6.7e-47	-0.389386	0.002	0.16	2.13e-42	adult_cisplatin
0610010F05Rik	6.73e-47	0.400679	0.139	0	2.14e-42	adult_cisplatin
Mettl7a1	6.95e-47	-0.726087	0.157	0.396	2.21e-42	adult_cisplatin
Ldlrad4	7.94e-47	-0.369708	0	0.153	2.52e-42	adult_cisplatin
Timm10b	8.06e-47	0.811691	0.581	0.403	2.56e-42	adult_cisplatin
Phf3	8.67e-47	-0.525903	0.197	0.471	2.76e-42	adult_cisplatin
Unc13b	1.1e-46	-0.461451	0.024	0.206	3.49e-42	adult_cisplatin
Ccdc82	1.12e-46	-0.415746	0.052	0.266	3.55e-42	adult_cisplatin
Fam45a	1.28e-46	0.413965	0.138	0	4.06e-42	adult_cisplatin
Pwwp3a	1.34e-46	-0.339524	0	0.153	4.27e-42	adult_cisplatin
Slc25a27	1.4e-46	-0.381308	0.022	0.202	4.44e-42	adult_cisplatin
Kat6a	1.41e-46	-0.476634	0.101	0.339	4.49e-42	adult_cisplatin
Ino80	1.42e-46	-0.39185	0.053	0.266	4.52e-42	adult_cisplatin
Jarid2	1.46e-46	-0.55395	0.126	0.378	4.62e-42	adult_cisplatin
Acss3	1.53e-46	-0.364013	0.002	0.158	4.87e-42	adult_cisplatin
Rassf1	1.63e-46	-0.606708	0.116	0.355	5.19e-42	adult_cisplatin
Hsd17b4	1.7e-46	-0.458605	0.103	0.341	5.41e-42	adult_cisplatin
Smad7	1.77e-46	-0.461636	0.035	0.227	5.63e-42	adult_cisplatin
Map3k5	1.86e-46	-0.5082	0.089	0.326	5.91e-42	adult_cisplatin
Rnf149	1.98e-46	-0.663672	0.081	0.299	6.31e-42	adult_cisplatin
Josd2	2.11e-46	0.783764	0.596	0.394	6.71e-42	adult_cisplatin
Fbh1	2.28e-46	-0.333044	0	0.152	7.24e-42	adult_cisplatin
Golim4	2.29e-46	-0.573492	0.072	0.287	7.29e-42	adult_cisplatin
0610037L13Rik	2.42e-46	0.399655	0.138	0	7.7e-42	adult_cisplatin
Cxx1b	2.42e-46	0.419528	0.138	0	7.7e-42	adult_cisplatin
Nf1	2.52e-46	-0.570947	0.204	0.482	8.02e-42	adult_cisplatin
St3gal3	2.57e-46	-0.637687	0.086	0.313	8.18e-42	adult_cisplatin
Cuta	3.15e-46	0.727564	0.693	0.532	1e-41	adult_cisplatin
Hcfc1r1	3.22e-46	0.846575	0.565	0.399	1.02e-41	adult_cisplatin
Cyth3	3.59e-46	-0.47255	0.127	0.384	1.14e-41	adult_cisplatin
Heca	3.63e-46	-0.372263	0.017	0.19	1.15e-41	adult_cisplatin
Rin2	3.64e-46	-0.588225	0.188	0.45	1.16e-41	adult_cisplatin
Shld1	3.86e-46	-0.381478	0	0.151	1.23e-41	adult_cisplatin
Arhgap21	4.09e-46	-0.601887	0.183	0.445	1.3e-41	adult_cisplatin
Snx29	4.19e-46	-0.390265	0.022	0.204	1.33e-41	adult_cisplatin
Prkcb	4.23e-46	-0.352966	0.001	0.153	1.34e-41	adult_cisplatin
Faf1	5.19e-46	-0.47144	0.068	0.284	1.65e-41	adult_cisplatin
Crtc3	5.24e-46	-0.49722	0.154	0.422	1.67e-41	adult_cisplatin
Mertk	5.51e-46	-0.773995	0.148	0.403	1.75e-41	adult_cisplatin
Rsbn1l	5.64e-46	-0.48406	0.199	0.478	1.79e-41	adult_cisplatin
Npm1	6.05e-46	-0.65014	0.519	0.766	1.92e-41	adult_cisplatin
Gpm6b	7.03e-46	-0.795363	0.435	0.668	2.24e-41	adult_cisplatin
Bri3	7.21e-46	0.597385	0.901	0.836	2.29e-41	adult_cisplatin
Rbm6	7.32e-46	-0.510234	0.17	0.434	2.33e-41	adult_cisplatin
Mllt3	7.67e-46	-0.452882	0.066	0.283	2.44e-41	adult_cisplatin
Hspa5	7.83e-46	-0.609861	0.535	0.808	2.49e-41	adult_cisplatin
Epha7	8.3e-46	-0.551573	0.04	0.23	2.64e-41	adult_cisplatin
Pantr1	8.71e-46	0.791284	0.136	0	2.77e-41	adult_cisplatin
Ppp1r9a	9.09e-46	-0.613369	0.144	0.394	2.89e-41	adult_cisplatin
Ubn2	9.27e-46	-0.549432	0.241	0.529	2.95e-41	adult_cisplatin
Zmynd11	9.7e-46	-0.505862	0.254	0.546	3.08e-41	adult_cisplatin
Rreb1	9.9e-46	-0.556706	0.115	0.359	3.15e-41	adult_cisplatin
Slc7a5	1.07e-45	0.864984	0.384	0.162	3.39e-41	adult_cisplatin
Ophn1	1.21e-45	-0.475745	0.087	0.322	3.85e-41	adult_cisplatin
Akap10	1.22e-45	-0.450249	0.048	0.247	3.87e-41	adult_cisplatin
Rlim	1.29e-45	-0.49826	0.102	0.337	4.11e-41	adult_cisplatin
Nufip2	1.5e-45	-0.52136	0.206	0.483	4.76e-41	adult_cisplatin
Xist	1.54e-45	1.63685	0.582	0.498	4.89e-41	adult_cisplatin
Tiam2	1.75e-45	-0.421892	0.014	0.181	5.56e-41	adult_cisplatin
Nhlrc2	1.78e-45	-0.430713	0.041	0.235	5.67e-41	adult_cisplatin
Wif1	1.87e-45	-0.514535	0	0.149	5.94e-41	adult_cisplatin
H1f4	1.87e-45	-0.340618	0	0.149	5.94e-41	adult_cisplatin
Glis3	1.87e-45	-0.36927	0	0.149	5.94e-41	adult_cisplatin
Dmxl1	2.3e-45	-0.482655	0.167	0.437	7.32e-41	adult_cisplatin
Wac	2.55e-45	-0.505099	0.262	0.552	8.11e-41	adult_cisplatin
Prosc	3.12e-45	0.424571	0.134	0	9.93e-41	adult_cisplatin
1110038B12Rik	3.12e-45	0.396914	0.134	0	9.93e-41	adult_cisplatin
Top1	3.22e-45	-0.539625	0.481	0.768	1.02e-40	adult_cisplatin
S100a10	3.3e-45	0.999826	0.501	0.319	1.05e-40	adult_cisplatin
Mmp14	3.41e-45	-0.579529	0.182	0.457	1.09e-40	adult_cisplatin
Phf20	3.51e-45	-0.513997	0.156	0.412	1.12e-40	adult_cisplatin
Atxn2	4.22e-45	-0.49852	0.146	0.401	1.34e-40	adult_cisplatin
Vegfb	4.26e-45	-0.739161	0.345	0.598	1.35e-40	adult_cisplatin
Tcf20	4.27e-45	-0.463726	0.052	0.253	1.36e-40	adult_cisplatin
Gcnt2	4.48e-45	-0.436404	0.006	0.161	1.42e-40	adult_cisplatin
Ascc3	4.63e-45	-0.494897	0.108	0.345	1.47e-40	adult_cisplatin
Mmp16	4.77e-45	-0.35609	0.001	0.15	1.52e-40	adult_cisplatin
Cdkal1	4.93e-45	-0.442933	0.072	0.296	1.57e-40	adult_cisplatin
Spaca6	5.11e-45	-0.516672	0.106	0.343	1.62e-40	adult_cisplatin
Fzd1	5.26e-45	-0.436978	0.026	0.204	1.67e-40	adult_cisplatin
Wapl	5.38e-45	-0.511209	0.203	0.473	1.71e-40	adult_cisplatin
Selenbp1	5.7e-45	-0.423316	0.044	0.24	1.81e-40	adult_cisplatin
Eif3m	5.78e-45	-0.484565	0.213	0.496	1.84e-40	adult_cisplatin
Fam134c	5.91e-45	0.381708	0.134	0	1.88e-40	adult_cisplatin
Gm42724	5.91e-45	0.465329	0.134	0	1.88e-40	adult_cisplatin
Gm19817	5.91e-45	0.509395	0.134	0	1.88e-40	adult_cisplatin
Myl6	6.72e-45	0.626063	0.848	0.845	2.13e-40	adult_cisplatin
Foxq1	7.39e-45	-0.381695	0.001	0.149	2.35e-40	adult_cisplatin
Zfr	8.4e-45	-0.55101	0.245	0.524	2.67e-40	adult_cisplatin
Ppp1r15a	9.12e-45	-0.653193	0.08	0.291	2.9e-40	adult_cisplatin
Os9	1.03e-44	-0.50284	0.229	0.51	3.26e-40	adult_cisplatin
Nup98	1.09e-44	-0.44519	0.105	0.345	3.48e-40	adult_cisplatin
Trim44	1.1e-44	-0.482952	0.174	0.439	3.5e-40	adult_cisplatin
Lnpk1	1.12e-44	0.42171	0.133	0	3.55e-40	adult_cisplatin
Slc43a1	1.14e-44	-0.361885	0.002	0.153	3.63e-40	adult_cisplatin
Ddx23	1.16e-44	-0.363795	0.023	0.2	3.67e-40	adult_cisplatin
Ddx46	1.16e-44	-0.440076	0.172	0.447	3.68e-40	adult_cisplatin
Dync2h1	1.22e-44	-0.432766	0.047	0.244	3.88e-40	adult_cisplatin
E130308A19Rik	1.31e-44	-0.46687	0.068	0.278	4.15e-40	adult_cisplatin
Mpzl2	1.32e-44	0.754965	0.4	0.173	4.19e-40	adult_cisplatin
Nabp1	1.45e-44	0.804997	0.331	0.122	4.61e-40	adult_cisplatin
Rpl12	1.47e-44	-0.959969	0.692	0.841	4.66e-40	adult_cisplatin
Elmo1	1.49e-44	-0.535007	0.006	0.159	4.72e-40	adult_cisplatin
Retreg3	1.52e-44	-0.352685	0	0.146	4.84e-40	adult_cisplatin
Togaram1	1.52e-44	-0.31734	0	0.146	4.84e-40	adult_cisplatin
Ints6l	1.52e-44	-0.343506	0	0.146	4.84e-40	adult_cisplatin
Elf2	1.66e-44	-0.781718	0.373	0.646	5.28e-40	adult_cisplatin
Nrxn1	1.71e-44	-0.86976	0.009	0.166	5.44e-40	adult_cisplatin
Rapgef2	1.73e-44	-0.519777	0.126	0.363	5.5e-40	adult_cisplatin
Pnrc1	1.74e-44	-0.706633	0.427	0.683	5.52e-40	adult_cisplatin
Hip1	1.8e-44	-0.533126	0.168	0.435	5.73e-40	adult_cisplatin
Ubb	1.94e-44	-0.450512	0.965	0.981	6.17e-40	adult_cisplatin
Gm37606	2.11e-44	0.454388	0.132	0	6.72e-40	adult_cisplatin
Mkl2	2.11e-44	0.389671	0.132	0	6.72e-40	adult_cisplatin
Lpar1	2.13e-44	-0.533884	0.056	0.257	6.77e-40	adult_cisplatin
Ash1l	2.18e-44	-0.512811	0.308	0.607	6.94e-40	adult_cisplatin
Bax	2.27e-44	0.841674	0.537	0.368	7.23e-40	adult_cisplatin
Sltm	2.53e-44	-0.489364	0.215	0.491	8.05e-40	adult_cisplatin
Xrn1	2.62e-44	-0.467978	0.127	0.374	8.34e-40	adult_cisplatin
Atg10	2.74e-44	-0.403348	0.023	0.199	8.71e-40	adult_cisplatin
Dnaja2	3.11e-44	-0.522309	0.309	0.606	9.9e-40	adult_cisplatin
Myo9a	3.32e-44	-0.452469	0.093	0.322	1.06e-39	adult_cisplatin
Ifnk	3.51e-44	0.567004	0.143	0.004	1.12e-39	adult_cisplatin
Ctcf	3.63e-44	-0.481828	0.156	0.409	1.15e-39	adult_cisplatin
Zfhx2	3.81e-44	-0.438348	0.052	0.254	1.21e-39	adult_cisplatin
Mboat2	4.21e-44	-0.549863	0.116	0.351	1.34e-39	adult_cisplatin
Gm33989	4.34e-44	-0.304902	0	0.145	1.38e-39	adult_cisplatin
Bhlhe40	5.13e-44	-1.09269	0.17	0.391	1.63e-39	adult_cisplatin
Tecr	5.46e-44	-0.500449	0.399	0.711	1.74e-39	adult_cisplatin
Hnrnph3	5.68e-44	-0.475694	0.248	0.537	1.81e-39	adult_cisplatin
Wwc2	6.71e-44	-0.49967	0.185	0.45	2.13e-39	adult_cisplatin
Phf14	6.9e-44	-0.46232	0.155	0.41	2.19e-39	adult_cisplatin
Osmr	7.31e-44	-0.435387	0	0.144	2.32e-39	adult_cisplatin
Aplp2	7.38e-44	-0.532832	0.816	0.947	2.35e-39	adult_cisplatin
Map1lc3b	7.39e-44	0.586537	0.812	0.747	2.35e-39	adult_cisplatin
Gm37494	7.55e-44	0.386202	0.13	0	2.4e-39	adult_cisplatin
Kirrel	8.47e-44	-0.478234	0.102	0.34	2.69e-39	adult_cisplatin
Lrp1	8.61e-44	-0.598678	0.115	0.347	2.74e-39	adult_cisplatin
Tmem9b	9.75e-44	0.732456	0.413	0.204	3.1e-39	adult_cisplatin
Rbp1	1.01e-43	-0.573791	0.723	0.831	3.21e-39	adult_cisplatin
Dym	1.16e-43	-0.402537	0.029	0.208	3.68e-39	adult_cisplatin
Setd5	1.22e-43	-0.513145	0.238	0.516	3.87e-39	adult_cisplatin
Pcdh15	1.23e-43	-0.531645	0	0.143	3.92e-39	adult_cisplatin
Gm19522	1.23e-43	-0.330973	0	0.143	3.92e-39	adult_cisplatin
Cxcl13	1.23e-43	-0.687523	0	0.143	3.92e-39	adult_cisplatin
Cep20	1.23e-43	-0.298155	0	0.143	3.92e-39	adult_cisplatin
Cnot4	1.28e-43	-0.478848	0.197	0.47	4.05e-39	adult_cisplatin
Adprhl2	1.43e-43	0.386346	0.13	0	4.53e-39	adult_cisplatin
Rps14	1.53e-43	-0.991534	0.917	0.966	4.86e-39	adult_cisplatin
Cox5b	1.55e-43	0.54753	0.899	0.81	4.92e-39	adult_cisplatin
Tmem100	1.64e-43	-0.364193	0.003	0.151	5.21e-39	adult_cisplatin
Tead1	1.65e-43	-0.500619	0.199	0.46	5.24e-39	adult_cisplatin
Nme1	1.86e-43	0.761378	0.606	0.438	5.92e-39	adult_cisplatin
Usp24	1.88e-43	-0.56942	0.117	0.348	5.99e-39	adult_cisplatin
Mindy4	2.08e-43	-0.331994	0	0.142	6.6e-39	adult_cisplatin
Epc1	2.14e-43	-0.512743	0.147	0.394	6.79e-39	adult_cisplatin
Styx	2.4e-43	-0.340006	0.003	0.15	7.62e-39	adult_cisplatin
Cdc42ep3	2.48e-43	-0.480905	0.064	0.266	7.88e-39	adult_cisplatin
Grb10	2.54e-43	-0.402404	0.068	0.286	8.06e-39	adult_cisplatin
Gm10039	2.69e-43	0.418974	0.129	0	8.55e-39	adult_cisplatin
Ugp2	3.47e-43	0.729979	0.633	0.461	1.1e-38	adult_cisplatin
Mcu	3.47e-43	-0.448458	0.074	0.292	1.1e-38	adult_cisplatin
Miga1	3.5e-43	-0.31871	0	0.142	1.11e-38	adult_cisplatin
Dele1	3.5e-43	-0.309206	0	0.142	1.11e-38	adult_cisplatin
Macrod2	3.88e-43	-0.472161	0.029	0.205	1.23e-38	adult_cisplatin
Nap1l1	4.53e-43	-0.617958	0.176	0.417	1.44e-38	adult_cisplatin
Atp9b	4.78e-43	-0.463589	0.08	0.294	1.52e-38	adult_cisplatin
Rem1	4.91e-43	-0.312618	0.001	0.143	1.56e-38	adult_cisplatin
Rps6ka4	5.08e-43	0.389307	0.128	0	1.61e-38	adult_cisplatin
Fam192a	5.08e-43	0.409403	0.128	0	1.61e-38	adult_cisplatin
Mpp5	5.08e-43	0.354336	0.128	0	1.61e-38	adult_cisplatin
Marcks	5.29e-43	-0.466526	0.06	0.262	1.68e-38	adult_cisplatin
Kifap3	5.29e-43	-0.446907	0.114	0.345	1.68e-38	adult_cisplatin
Smim29	5.9e-43	-0.349011	0	0.141	1.87e-38	adult_cisplatin
Gucy2f	6.82e-43	-0.562187	0.046	0.238	2.17e-38	adult_cisplatin
Rassf9	7.01e-43	-0.385942	0.002	0.145	2.23e-38	adult_cisplatin
Man1a2	8.61e-43	-0.465398	0.118	0.355	2.74e-38	adult_cisplatin
Mipol1	8.91e-43	-0.349676	0.015	0.179	2.83e-38	adult_cisplatin
Vps13d	8.96e-43	-0.516073	0.084	0.298	2.85e-38	adult_cisplatin
Tanc2	9.03e-43	-0.497307	0.062	0.268	2.87e-38	adult_cisplatin
Rab6b	9.5e-43	-0.31843	0.001	0.142	3.02e-38	adult_cisplatin
Rps10-ps2	9.57e-43	0.35639	0.127	0	3.04e-38	adult_cisplatin
Tsta3	9.57e-43	0.374586	0.127	0	3.04e-38	adult_cisplatin
Daam2	9.92e-43	-0.307211	0	0.14	3.15e-38	adult_cisplatin
Ogfrl1	1.17e-42	-0.564192	0.111	0.345	3.72e-38	adult_cisplatin
Pdgfrl	1.27e-42	-0.396504	0.023	0.192	4.05e-38	adult_cisplatin
Ptpn3	1.34e-42	-0.433855	0.047	0.232	4.26e-38	adult_cisplatin
Agap1	1.48e-42	-0.409905	0.044	0.236	4.71e-38	adult_cisplatin
Nr6a1	1.61e-42	-0.602307	0.067	0.263	5.11e-38	adult_cisplatin
Flrt1	1.65e-42	-0.467645	0.062	0.263	5.25e-38	adult_cisplatin
Zfp182	1.79e-42	-0.37215	0.023	0.193	5.7e-38	adult_cisplatin
Egln1	1.8e-42	-0.481557	0.122	0.351	5.71e-38	adult_cisplatin
Mrpl23-ps1	1.8e-42	0.388694	0.126	0	5.73e-38	adult_cisplatin
Psmd12	1.81e-42	-0.463364	0.193	0.458	5.76e-38	adult_cisplatin
Tmem117	1.84e-42	-0.542293	0.032	0.208	5.86e-38	adult_cisplatin
Ppp2r3a	1.88e-42	-0.520356	0.158	0.422	5.97e-38	adult_cisplatin
Efna5	1.93e-42	-0.758355	0.114	0.327	6.15e-38	adult_cisplatin
Eml6	1.94e-42	-0.446903	0.006	0.155	6.17e-38	adult_cisplatin
Fam177a	2.06e-42	0.448235	0.163	0.015	6.54e-38	adult_cisplatin
Ctdspl2	2.33e-42	-0.425834	0.101	0.332	7.42e-38	adult_cisplatin
Tor1aip1	2.34e-42	-0.472809	0.247	0.524	7.44e-38	adult_cisplatin
Arhgap10	2.59e-42	-0.394824	0.091	0.322	8.24e-38	adult_cisplatin
Brd4	2.7e-42	-0.496766	0.214	0.477	8.59e-38	adult_cisplatin
Tmem37	2.77e-42	-0.673578	0.14	0.36	8.82e-38	adult_cisplatin
Cfap410	2.81e-42	-0.307893	0	0.139	8.93e-38	adult_cisplatin
Cpe	2.81e-42	-0.39819	0.008	0.158	8.94e-38	adult_cisplatin
Prex2	2.9e-42	-0.557326	0.055	0.253	9.23e-38	adult_cisplatin
Mier1	3.01e-42	-0.474687	0.221	0.496	9.56e-38	adult_cisplatin
Braf	3.07e-42	-0.473604	0.112	0.337	9.76e-38	adult_cisplatin
Gm43813	3.4e-42	0.495166	0.126	0	1.08e-37	adult_cisplatin
Crebrf	3.61e-42	-0.504778	0.259	0.545	1.15e-37	adult_cisplatin
Cachd1	4.12e-42	-0.331343	0.004	0.149	1.31e-37	adult_cisplatin
Lrrc8b	4.46e-42	-0.736427	0.129	0.342	1.42e-37	adult_cisplatin
Rpl18	4.78e-42	-0.76471	0.857	0.933	1.52e-37	adult_cisplatin
Hmg20a	5.06e-42	-0.42958	0.09	0.309	1.61e-37	adult_cisplatin
Nrip1	5.16e-42	-0.534313	0.348	0.636	1.64e-37	adult_cisplatin
Timp3	5.24e-42	-1.07284	0.684	0.831	1.66e-37	adult_cisplatin
Ogt	5.8e-42	0.711134	0.7	0.616	1.84e-37	adult_cisplatin
Kcnma1	5.81e-42	-0.861	0.002	0.142	1.85e-37	adult_cisplatin
Exoc2	6.6e-42	-0.438141	0.065	0.265	2.1e-37	adult_cisplatin
Fbln5	6.8e-42	0.541037	0.151	0.011	2.16e-37	adult_cisplatin
Adgrl2	7.75e-42	-0.595123	0.174	0.419	2.46e-37	adult_cisplatin
Mfap2	9e-42	-0.339918	0.01	0.163	2.86e-37	adult_cisplatin
Csnk2a2	1.14e-41	-0.39109	0.097	0.319	3.64e-37	adult_cisplatin
Fam173b	1.2e-41	0.389473	0.124	0	3.83e-37	adult_cisplatin
Gm4258	1.2e-41	0.530135	0.124	0	3.83e-37	adult_cisplatin
Mcoln3	1.26e-41	-0.725567	0.223	0.465	4.02e-37	adult_cisplatin
Limch1	1.42e-41	-0.568489	0.028	0.195	4.52e-37	adult_cisplatin
Plxna2	1.53e-41	-0.338416	0.002	0.142	4.87e-37	adult_cisplatin
Ctxn3	2.1e-41	0.895196	0.134	0.004	6.67e-37	adult_cisplatin
Zfp990	2.27e-41	0.351265	0.123	0	7.2e-37	adult_cisplatin
Fam49b	2.27e-41	0.366957	0.123	0	7.2e-37	adult_cisplatin
Sfr1	2.42e-41	-0.450067	0.282	0.563	7.7e-37	adult_cisplatin
Gjb2	2.58e-41	1.09642	0.654	0.435	8.19e-37	adult_cisplatin
Kdm5b	2.86e-41	-0.425246	0.122	0.355	9.08e-37	adult_cisplatin
Wtip	3.02e-41	-0.343596	0.025	0.192	9.61e-37	adult_cisplatin
Ppp2r2b	3.32e-41	-0.77923	0.027	0.191	1.06e-36	adult_cisplatin
Tiparp	3.64e-41	-0.627888	0.147	0.379	1.16e-36	adult_cisplatin
Tbx1	3.66e-41	-0.59386	0.175	0.408	1.16e-36	adult_cisplatin
Washc5	3.76e-41	-0.318499	0	0.135	1.2e-36	adult_cisplatin
Czib	3.76e-41	-0.273334	0	0.135	1.2e-36	adult_cisplatin
Gatd1	3.76e-41	-0.284755	0	0.135	1.2e-36	adult_cisplatin
Ifitm1	3.81e-41	-0.931819	0.137	0.358	1.21e-36	adult_cisplatin
Cox5a	3.96e-41	0.504846	0.908	0.745	1.26e-36	adult_cisplatin
Slc4a11	4.06e-41	-0.519175	0.011	0.163	1.29e-36	adult_cisplatin
Cwc27	4.15e-41	-0.376603	0.048	0.239	1.32e-36	adult_cisplatin
2610306M01Rik	4.26e-41	0.375773	0.122	0	1.35e-36	adult_cisplatin
Fam195a	4.26e-41	0.436461	0.122	0	1.35e-36	adult_cisplatin
Fam13c	5e-41	-0.328191	0.002	0.141	1.59e-36	adult_cisplatin
Dennd1b	5.27e-41	-0.485214	0.119	0.345	1.68e-36	adult_cisplatin
Irf2	5.8e-41	-0.439511	0.149	0.397	1.84e-36	adult_cisplatin
Dek	5.8e-41	-0.528852	0.233	0.495	1.84e-36	adult_cisplatin
Fmnl2	6.05e-41	-0.639996	0.251	0.517	1.92e-36	adult_cisplatin
Tex15	6.06e-41	-0.454437	0.031	0.197	1.93e-36	adult_cisplatin
Ttc17	6.62e-41	-0.411766	0.048	0.234	2.11e-36	adult_cisplatin
Fbxo18	8.01e-41	0.371177	0.122	0	2.55e-36	adult_cisplatin
Mark3	8.27e-41	-0.487753	0.189	0.447	2.63e-36	adult_cisplatin
Btrc	1.06e-40	-0.391339	0.045	0.227	3.36e-36	adult_cisplatin
Fzd10os	1.06e-40	-0.292354	0	0.134	3.37e-36	adult_cisplatin
Ybx3	1.15e-40	-0.447844	0.159	0.395	3.65e-36	adult_cisplatin
Fmc1	1.18e-40	0.737298	0.554	0.378	3.76e-36	adult_cisplatin
Gsta2	1.2e-40	0.908841	0.522	0.299	3.82e-36	adult_cisplatin
Serpinf1	1.27e-40	-0.315558	0.014	0.168	4.04e-36	adult_cisplatin
Fam21	1.5e-40	0.357803	0.121	0	4.78e-36	adult_cisplatin
Dirc2	1.5e-40	0.349745	0.121	0	4.78e-36	adult_cisplatin
Pde5a	1.63e-40	-0.35898	0.014	0.168	5.19e-36	adult_cisplatin
Ptprj	1.71e-40	-0.565215	0.137	0.373	5.42e-36	adult_cisplatin
Pmel	1.78e-40	-1.46588	0	0.133	5.65e-36	adult_cisplatin
Mrpl33	1.78e-40	0.799305	0.56	0.419	5.65e-36	adult_cisplatin
Dcaf6	1.85e-40	-0.593089	0.226	0.481	5.87e-36	adult_cisplatin
Rps6ka5	1.91e-40	-0.335506	0.018	0.175	6.08e-36	adult_cisplatin
Ints4	2.38e-40	-0.371279	0.049	0.235	7.55e-36	adult_cisplatin
Oaz2	2.45e-40	0.711719	0.514	0.324	7.79e-36	adult_cisplatin
Ube2h	2.75e-40	-0.476801	0.187	0.439	8.74e-36	adult_cisplatin
Fam178a	2.83e-40	0.376516	0.12	0	8.98e-36	adult_cisplatin
Elf1	2.89e-40	-0.489519	0.143	0.377	9.2e-36	adult_cisplatin
Castor2	2.98e-40	-0.271352	0	0.132	9.47e-36	adult_cisplatin
Grk2	2.98e-40	-0.287139	0	0.132	9.47e-36	adult_cisplatin
Pacc1	2.98e-40	-0.332124	0	0.132	9.47e-36	adult_cisplatin
Mindy1	2.98e-40	-0.329077	0	0.132	9.47e-36	adult_cisplatin
Ubxn4	3.1e-40	-0.474131	0.292	0.568	9.86e-36	adult_cisplatin
Kcnk2	3.31e-40	-0.362598	0.001	0.135	1.05e-35	adult_cisplatin
Pld1	3.61e-40	-0.430569	0.081	0.286	1.15e-35	adult_cisplatin
1700025G04Rik	3.82e-40	-0.406372	0.052	0.24	1.21e-35	adult_cisplatin
Zc3h12b	4.06e-40	-0.35552	0.004	0.142	1.29e-35	adult_cisplatin
Zc3h13	4.55e-40	-0.41751	0.127	0.362	1.44e-35	adult_cisplatin
Wrn	4.81e-40	-0.347608	0.034	0.207	1.53e-35	adult_cisplatin
Nkapd1	4.99e-40	-0.277963	0	0.132	1.59e-35	adult_cisplatin
Rflnb	4.99e-40	-0.430841	0	0.132	1.59e-35	adult_cisplatin
Patj	4.99e-40	-0.379885	0	0.132	1.59e-35	adult_cisplatin
Glul	5.47e-40	0.488616	0.944	0.896	1.74e-35	adult_cisplatin
Gtf2i	6.04e-40	-0.467353	0.288	0.57	1.92e-35	adult_cisplatin
Myo5a	6.09e-40	-0.845536	0.261	0.49	1.93e-35	adult_cisplatin
Eif3k	6.63e-40	-0.50474	0.336	0.616	2.11e-35	adult_cisplatin
Tmsb10	6.87e-40	0.969397	0.556	0.392	2.18e-35	adult_cisplatin
Foxf2	6.98e-40	-0.29681	0.008	0.151	2.22e-35	adult_cisplatin
Rps9	7.16e-40	-0.803939	0.828	0.935	2.28e-35	adult_cisplatin
Dhx36	7.21e-40	-0.484113	0.258	0.523	2.29e-35	adult_cisplatin
Celf2	7.23e-40	-0.957275	0.442	0.653	2.3e-35	adult_cisplatin
Snrnp27	7.64e-40	0.780369	0.502	0.333	2.43e-35	adult_cisplatin
Sugct	8.36e-40	-0.323983	0	0.131	2.66e-35	adult_cisplatin
Irx1	9.52e-40	-0.473072	0.054	0.234	3.03e-35	adult_cisplatin
Eif1-ps1	9.95e-40	0.351243	0.118	0	3.16e-35	adult_cisplatin
Gm6222	9.95e-40	0.347921	0.118	0	3.16e-35	adult_cisplatin
Arfgap3	1.1e-39	-0.354828	0.045	0.224	3.5e-35	adult_cisplatin
Stx8	1.23e-39	-0.485086	0.141	0.377	3.92e-35	adult_cisplatin
Zfp644	1.35e-39	-0.455569	0.185	0.436	4.3e-35	adult_cisplatin
Gabrb1	1.4e-39	-0.330575	0	0.13	4.45e-35	adult_cisplatin
Nsg1	1.42e-39	-0.292391	0.005	0.142	4.51e-35	adult_cisplatin
Larp1	1.49e-39	-0.447516	0.15	0.385	4.73e-35	adult_cisplatin
Ndufa13	1.59e-39	0.451656	0.905	0.896	5.04e-35	adult_cisplatin
Exoc3	1.6e-39	-0.418017	0.134	0.369	5.08e-35	adult_cisplatin
Dnttip2	1.62e-39	-0.370531	0.062	0.257	5.16e-35	adult_cisplatin
Ppp6r2	1.82e-39	-0.366681	0.015	0.166	5.8e-35	adult_cisplatin
Osbpl10	1.86e-39	-0.436491	0.002	0.134	5.91e-35	adult_cisplatin
Ppm1a	1.87e-39	-0.424336	0.168	0.416	5.93e-35	adult_cisplatin
Rpl34-ps1	1.87e-39	0.343111	0.118	0	5.93e-35	adult_cisplatin
Prdm5	1.91e-39	-0.340677	0.041	0.222	6.06e-35	adult_cisplatin
Nop10	1.91e-39	0.761641	0.6	0.48	6.06e-35	adult_cisplatin
Aldh1a1	1.98e-39	-0.390557	0.006	0.144	6.28e-35	adult_cisplatin
Pacs1	2.06e-39	-0.468712	0.071	0.265	6.55e-35	adult_cisplatin
Maged2	2.27e-39	-0.43288	0.09	0.298	7.2e-35	adult_cisplatin
Eda	2.34e-39	-0.375738	0	0.129	7.45e-35	adult_cisplatin
Kcnq3	2.34e-39	-0.437253	0	0.129	7.45e-35	adult_cisplatin
Spindoc	2.34e-39	-0.308957	0	0.129	7.45e-35	adult_cisplatin
Bhlhe41	2.41e-39	0.988947	0.634	0.437	7.67e-35	adult_cisplatin
Hif1a	2.72e-39	0.581468	0.824	0.709	8.65e-35	adult_cisplatin
Vim	3.01e-39	-0.605677	0.303	0.562	9.56e-35	adult_cisplatin
Sh3rf1	3.03e-39	-0.430245	0.075	0.269	9.63e-35	adult_cisplatin
Hdgfrp2	3.5e-39	0.366703	0.117	0	1.11e-34	adult_cisplatin
Gm37033	3.5e-39	0.411784	0.117	0	1.11e-34	adult_cisplatin
D330023K18Rik	3.5e-39	0.370752	0.117	0	1.11e-34	adult_cisplatin
Peg13	3.5e-39	0.30945	0.117	0	1.11e-34	adult_cisplatin
Dennd10	3.92e-39	-0.285659	0	0.129	1.25e-34	adult_cisplatin
Elovl5	4.3e-39	0.729118	0.416	0.227	1.37e-34	adult_cisplatin
Stxbp5l	4.33e-39	-0.279955	0.001	0.131	1.38e-34	adult_cisplatin
Zfp652	4.43e-39	-0.442309	0.141	0.371	1.41e-34	adult_cisplatin
Ndufa11	5.04e-39	0.544786	0.805	0.729	1.6e-34	adult_cisplatin
Fbxl20	5.19e-39	-0.419844	0.081	0.281	1.65e-34	adult_cisplatin
Clasp2	5.75e-39	-0.489232	0.186	0.429	1.83e-34	adult_cisplatin
Btaf1	6.17e-39	-0.387806	0.059	0.244	1.96e-34	adult_cisplatin
Wash1	6.55e-39	0.363278	0.116	0	2.08e-34	adult_cisplatin
Gm10093	6.55e-39	0.333708	0.116	0	2.08e-34	adult_cisplatin
Gm42992	6.55e-39	0.43584	0.116	0	2.08e-34	adult_cisplatin
Rad51b	6.56e-39	-0.330571	0	0.128	2.09e-34	adult_cisplatin
Fhip2a	6.56e-39	-0.278355	0	0.128	2.09e-34	adult_cisplatin
Stk38	8.03e-39	-0.449442	0.168	0.414	2.55e-34	adult_cisplatin
Hspd1	8.14e-39	-0.537472	0.275	0.537	2.59e-34	adult_cisplatin
Rsu1	8.21e-39	-0.453957	0.183	0.436	2.61e-34	adult_cisplatin
Dusp16	8.35e-39	-0.437681	0.089	0.291	2.65e-34	adult_cisplatin
Sdccag8	8.95e-39	-0.36927	0.048	0.234	2.85e-34	adult_cisplatin
Zfp536	9.78e-39	-0.359949	0.02	0.176	3.11e-34	adult_cisplatin
Dennd2a	1e-38	-0.375975	0.085	0.298	3.19e-34	adult_cisplatin
Mrtfa	1.1e-38	-0.322735	0	0.127	3.49e-34	adult_cisplatin
Pld5	1.1e-38	-0.455155	0	0.127	3.49e-34	adult_cisplatin
D16Ertd472e	1.14e-38	-0.280698	0.002	0.132	3.62e-34	adult_cisplatin
Pik3r1	1.19e-38	-0.544199	0.209	0.455	3.79e-34	adult_cisplatin
Hnrnpd	1.56e-38	-0.456113	0.207	0.463	4.95e-34	adult_cisplatin
Tmeff2	1.56e-38	-0.381609	0.001	0.129	4.97e-34	adult_cisplatin
Ndufb8	1.62e-38	0.56265	0.798	0.721	5.15e-34	adult_cisplatin
Atpsckmt	1.83e-38	-0.30069	0	0.127	5.83e-34	adult_cisplatin
Lrfn5	1.95e-38	-0.638754	0.031	0.191	6.19e-34	adult_cisplatin
Bre	2.3e-38	0.418852	0.114	0	7.3e-34	adult_cisplatin
Gm14698	2.3e-38	0.362918	0.114	0	7.3e-34	adult_cisplatin
9030624J02Rik	2.3e-38	0.309794	0.114	0	7.3e-34	adult_cisplatin
0610009O20Rik	2.3e-38	0.310169	0.114	0	7.3e-34	adult_cisplatin
Ube2d-ps	2.3e-38	0.36032	0.114	0	7.3e-34	adult_cisplatin
Rbm33	2.31e-38	-0.387004	0.085	0.288	7.34e-34	adult_cisplatin
Ccny	2.6e-38	-0.430399	0.143	0.371	8.28e-34	adult_cisplatin
Sned1	2.89e-38	-0.505536	0.051	0.227	9.19e-34	adult_cisplatin
Stat5b	2.99e-38	-0.468742	0.116	0.326	9.49e-34	adult_cisplatin
Eola1	3.06e-38	-0.282161	0	0.126	9.74e-34	adult_cisplatin
Adipor2	3.06e-38	-0.544951	0.254	0.519	9.74e-34	adult_cisplatin
Spidr	3.07e-38	-0.318849	0.012	0.156	9.77e-34	adult_cisplatin
Dst	3.41e-38	-0.524779	0.21	0.463	1.08e-33	adult_cisplatin
Gkap1	3.67e-38	-0.436894	0.218	0.485	1.17e-33	adult_cisplatin
Aurkaip1	3.78e-38	0.660361	0.637	0.506	1.2e-33	adult_cisplatin
Gm6977	4.3e-38	0.379994	0.114	0	1.37e-33	adult_cisplatin
Fam175b	4.3e-38	0.355471	0.114	0	1.37e-33	adult_cisplatin
Gm10221	4.3e-38	0.341043	0.114	0	1.37e-33	adult_cisplatin
Rps24-ps3	4.3e-38	0.328568	0.114	0	1.37e-33	adult_cisplatin
Gm10250	4.3e-38	0.346195	0.114	0	1.37e-33	adult_cisplatin
Rps11-ps2	4.3e-38	0.331755	0.114	0	1.37e-33	adult_cisplatin
Enox2	4.34e-38	-0.392013	0.023	0.178	1.38e-33	adult_cisplatin
Icam1	4.37e-38	-0.370795	0.002	0.129	1.39e-33	adult_cisplatin
Taf3	4.92e-38	-0.378115	0.066	0.256	1.56e-33	adult_cisplatin
Prdm11	5.28e-38	-0.291844	0.008	0.145	1.68e-33	adult_cisplatin
Pou3f3	5.29e-38	-0.559486	0.093	0.297	1.68e-33	adult_cisplatin
Eprs	5.51e-38	-0.430315	0.145	0.376	1.75e-33	adult_cisplatin
Tgfbr3	5.73e-38	-0.520335	0.184	0.427	1.82e-33	adult_cisplatin
Tdrd3	7e-38	-0.335649	0.035	0.202	2.23e-33	adult_cisplatin
Gm10639	8.04e-38	0.410799	0.113	0	2.56e-33	adult_cisplatin
Prkrir	8.04e-38	0.327333	0.113	0	2.56e-33	adult_cisplatin
Fam49a	8.04e-38	0.367517	0.113	0	2.56e-33	adult_cisplatin
Mdga2	8.1e-38	-0.406408	0.002	0.131	2.58e-33	adult_cisplatin
Rabgap1	8.15e-38	-0.439094	0.159	0.395	2.59e-33	adult_cisplatin
Mrps36	8.37e-38	0.737629	0.54	0.376	2.66e-33	adult_cisplatin
Zfp979	8.49e-38	0.701204	0.23	0.063	2.7e-33	adult_cisplatin
Marchf3	8.54e-38	-0.343749	0	0.124	2.72e-33	adult_cisplatin
Arl3	9.16e-38	-0.459917	0.33	0.606	2.91e-33	adult_cisplatin
Itgb1	9.45e-38	-0.489097	0.507	0.789	3e-33	adult_cisplatin
Rpl35	1.1e-37	0.569331	0.771	0.701	3.51e-33	adult_cisplatin
Ddx6	1.16e-37	-0.418677	0.256	0.538	3.69e-33	adult_cisplatin
Csad	1.18e-37	-0.512289	0.213	0.455	3.76e-33	adult_cisplatin
Ddx42	1.2e-37	-0.42528	0.134	0.357	3.8e-33	adult_cisplatin
Myo1e	1.22e-37	-0.496416	0.06	0.238	3.87e-33	adult_cisplatin
Ston1	1.24e-37	-0.325917	0.024	0.179	3.95e-33	adult_cisplatin
Reck	1.29e-37	-0.36651	0.035	0.199	4.11e-33	adult_cisplatin
Lmbrd2	1.4e-37	-0.317097	0.022	0.175	4.45e-33	adult_cisplatin
Chchd2	1.44e-37	0.367457	0.96	0.956	4.56e-33	adult_cisplatin
Sypl	1.45e-37	0.684629	0.595	0.449	4.61e-33	adult_cisplatin
Gm43843	1.5e-37	0.413157	0.112	0	4.78e-33	adult_cisplatin
Mfi2	1.5e-37	0.369617	0.112	0	4.78e-33	adult_cisplatin
1810026J23Rik	1.5e-37	0.294011	0.112	0	4.78e-33	adult_cisplatin
Tmod3	1.55e-37	-0.447344	0.2	0.445	4.91e-33	adult_cisplatin
Ccar1	1.65e-37	-0.401843	0.155	0.39	5.24e-33	adult_cisplatin
Nfkb1	1.7e-37	-0.423616	0.132	0.36	5.4e-33	adult_cisplatin
Tom1l2	2.09e-37	-0.434081	0.138	0.364	6.63e-33	adult_cisplatin
Tmem132c	2.38e-37	-0.279308	0	0.123	7.56e-33	adult_cisplatin
Aard	2.39e-37	-0.315715	0.005	0.135	7.59e-33	adult_cisplatin
Fam126b	2.81e-37	0.302299	0.111	0	8.93e-33	adult_cisplatin
Plekhb1	2.94e-37	0.653854	0.591	0.429	9.36e-33	adult_cisplatin
Eya1	3.05e-37	-0.531122	0.185	0.423	9.68e-33	adult_cisplatin
Dct	3.23e-37	0.472565	0.946	0.635	1.03e-32	adult_cisplatin
Osbpl8	3.31e-37	-0.474326	0.128	0.341	1.05e-32	adult_cisplatin
Spen	3.37e-37	-0.429348	0.121	0.337	1.07e-32	adult_cisplatin
Igfbp5	3.37e-37	-1.55483	0.137	0.35	1.07e-32	adult_cisplatin
Scara3	3.46e-37	-0.576002	0.097	0.3	1.1e-32	adult_cisplatin
Atp6v1f	3.84e-37	0.556956	0.769	0.735	1.22e-32	adult_cisplatin
Arhgef25	4.43e-37	-0.293551	0.034	0.199	1.41e-32	adult_cisplatin
Kirrel3	4.44e-37	-0.346123	0.004	0.132	1.41e-32	adult_cisplatin
Foxp1	4.56e-37	-0.530929	0.317	0.576	1.45e-32	adult_cisplatin
Lrrn3	4.56e-37	-0.269776	0.002	0.127	1.45e-32	adult_cisplatin
Fam168a	4.96e-37	-0.407476	0.103	0.308	1.58e-32	adult_cisplatin
Ak6	5.25e-37	0.343223	0.11	0	1.67e-32	adult_cisplatin
Tmem56	5.25e-37	0.302544	0.11	0	1.67e-32	adult_cisplatin
Dscr3	5.25e-37	0.352153	0.11	0	1.67e-32	adult_cisplatin
Gm37254	5.25e-37	0.364977	0.11	0	1.67e-32	adult_cisplatin
Ppp1r1a	5.35e-37	1.09371	0.165	0.025	1.7e-32	adult_cisplatin
Pds5b	6.54e-37	-0.428189	0.099	0.303	2.08e-32	adult_cisplatin
Rpl10a	6.54e-37	-0.775432	0.64	0.799	2.08e-32	adult_cisplatin
Bicral	6.61e-37	-0.260767	0	0.122	2.1e-32	adult_cisplatin
Elp1	6.61e-37	-0.267323	0	0.122	2.1e-32	adult_cisplatin
Bicra	6.61e-37	-0.261287	0	0.122	2.1e-32	adult_cisplatin
Septin1	6.61e-37	-0.294043	0	0.122	2.1e-32	adult_cisplatin
Prpf4b	6.74e-37	-0.521798	0.419	0.681	2.14e-32	adult_cisplatin
Arfgef2	7.44e-37	-0.483067	0.086	0.277	2.36e-32	adult_cisplatin
Smarcc1	8.38e-37	-0.421614	0.11	0.319	2.66e-32	adult_cisplatin
Vstm4	8.62e-37	-0.318989	0.037	0.206	2.74e-32	adult_cisplatin
Rrbp1	8.94e-37	-0.451033	0.395	0.678	2.84e-32	adult_cisplatin
Filip1	9.03e-37	-0.492984	0.115	0.333	2.87e-32	adult_cisplatin
Crym	9.48e-37	-0.279225	0.001	0.123	3.01e-32	adult_cisplatin
Hjurp	9.8e-37	0.343688	0.11	0	3.11e-32	adult_cisplatin
A230046K03Rik	9.8e-37	0.27465	0.11	0	3.11e-32	adult_cisplatin
Vamp5	1.05e-36	0.69669	0.66	0.483	3.34e-32	adult_cisplatin
Kif3a	1.08e-36	-0.370464	0.095	0.301	3.42e-32	adult_cisplatin
Asb3	1.09e-36	-0.375565	0.053	0.227	3.46e-32	adult_cisplatin
Dtnb	1.1e-36	-0.420237	0.044	0.212	3.49e-32	adult_cisplatin
Bmp5	1.13e-36	-0.278166	0.002	0.127	3.59e-32	adult_cisplatin
Rptor	1.16e-36	-0.348485	0.04	0.21	3.68e-32	adult_cisplatin
Ablim1	1.3e-36	-0.396407	0.198	0.45	4.12e-32	adult_cisplatin
Tmtc1	1.42e-36	-0.319015	0.006	0.135	4.52e-32	adult_cisplatin
Dpysl2	1.48e-36	0.783823	0.514	0.354	4.72e-32	adult_cisplatin
Mum1	1.83e-36	0.340279	0.109	0	5.81e-32	adult_cisplatin
Rtl8b	1.84e-36	-0.25955	0	0.12	5.83e-32	adult_cisplatin
Rims1	1.84e-36	-0.291083	0	0.12	5.83e-32	adult_cisplatin
Cdc42ep5	1.84e-36	-0.254114	0	0.12	5.83e-32	adult_cisplatin
Mical3	2.05e-36	-0.494398	0.131	0.351	6.51e-32	adult_cisplatin
Nrp1	2.08e-36	-0.329278	0.031	0.192	6.63e-32	adult_cisplatin
Rel	2.12e-36	-0.352107	0.033	0.193	6.74e-32	adult_cisplatin
Cdkn1b	2.31e-36	-0.393918	0.161	0.39	7.35e-32	adult_cisplatin
Dapl1	2.38e-36	-0.566922	0.02	0.165	7.57e-32	adult_cisplatin
Slc38a6	2.42e-36	-0.339541	0.031	0.189	7.68e-32	adult_cisplatin
Fndc3a	2.47e-36	-0.427365	0.176	0.415	7.84e-32	adult_cisplatin
Tes	2.6e-36	0.79512	0.477	0.288	8.25e-32	adult_cisplatin
Ndufa1	2.67e-36	0.491372	0.788	0.655	8.5e-32	adult_cisplatin
Acadl	2.72e-36	-0.452415	0.269	0.538	8.63e-32	adult_cisplatin
Dnttip1	2.93e-36	-0.321261	0.07	0.258	9.33e-32	adult_cisplatin
Gas2l3	2.94e-36	-0.439516	0.022	0.169	9.34e-32	adult_cisplatin
Stat2	2.99e-36	-0.442	0.091	0.291	9.52e-32	adult_cisplatin
Snx6	3.01e-36	-0.406137	0.163	0.396	9.55e-32	adult_cisplatin
Smim27	3.06e-36	-0.261537	0	0.119	9.72e-32	adult_cisplatin
Plcl1	3.06e-36	-0.284932	0.006	0.134	9.74e-32	adult_cisplatin
Pcgf5	3.18e-36	-0.43354	0.079	0.269	1.01e-31	adult_cisplatin
Pou6f1	3.27e-36	-0.411967	0.075	0.262	1.04e-31	adult_cisplatin
Ssfa2	3.41e-36	0.329506	0.108	0	1.08e-31	adult_cisplatin
Fam160b1	3.41e-36	0.296168	0.108	0	1.08e-31	adult_cisplatin
2610027K06Rik	3.41e-36	0.387038	0.108	0	1.08e-31	adult_cisplatin
Gm525	3.57e-36	0.480823	0.125	0.006	1.13e-31	adult_cisplatin
Gng5	3.74e-36	0.497078	0.849	0.824	1.19e-31	adult_cisplatin
Ppfia1	3.78e-36	-0.384051	0.086	0.278	1.2e-31	adult_cisplatin
Rc3h1	4.06e-36	-0.443466	0.135	0.35	1.29e-31	adult_cisplatin
Sclt1	4.22e-36	-0.339029	0.045	0.216	1.34e-31	adult_cisplatin
Xaf1	4.56e-36	0.745105	0.482	0.283	1.45e-31	adult_cisplatin
Rps7	4.95e-36	-1.01958	0.828	0.916	1.57e-31	adult_cisplatin
Maip1	5.09e-36	-0.26911	0	0.119	1.62e-31	adult_cisplatin
Niban2	5.09e-36	-0.262572	0	0.119	1.62e-31	adult_cisplatin
Rb1cc1	5.27e-36	-0.444654	0.225	0.475	1.67e-31	adult_cisplatin
Pmepa1	5.28e-36	-0.415813	0.047	0.21	1.68e-31	adult_cisplatin
Dapk1	5.48e-36	-0.343166	0.017	0.157	1.74e-31	adult_cisplatin
Hlf	5.87e-36	-0.550336	0.414	0.668	1.87e-31	adult_cisplatin
Lsm12	6.35e-36	-0.35887	0.105	0.316	2.02e-31	adult_cisplatin
Nat6	6.36e-36	0.293442	0.107	0	2.02e-31	adult_cisplatin
Rapgef3os2	6.36e-36	0.372089	0.107	0	2.02e-31	adult_cisplatin
4930526A20Rik	6.36e-36	0.3279	0.107	0	2.02e-31	adult_cisplatin
Pfkfb3	6.54e-36	0.701814	0.497	0.288	2.08e-31	adult_cisplatin
Tnfrsf12a	6.6e-36	1.15853	0.3	0.123	2.1e-31	adult_cisplatin
Desi2	6.81e-36	-0.442219	0.147	0.376	2.16e-31	adult_cisplatin
[truncated: 1,764 more rows]

## Sheet: adult_vs_noise.deg
Table S1. List of differently expressed genes between noise and adult groups.
	p_val	avg_log2FC	pct.1	pct.2	p_val_adj	cluster
Sulf1	0	-1.80531	0.042	0.442	0	adult_noise
Kcnb2	0	-2.61032	0.002	0.363	0	adult_noise
Eloc	0	-1.00961	0	0.446	0	adult_noise
Rpl31	0	1.37037	0.998	0.786	0	adult_noise
Cavin2	0	-2.9793	0	0.376	0	adult_noise
Aox3	0	-1.2984	0.002	0.315	0	adult_noise
Pard3b	0	-1.61937	0.142	0.661	0	adult_noise
Erbb4	0	-1.33439	0.003	0.339	0	adult_noise
Retreg2	0	-0.597686	0	0.268	0	adult_noise
Cops9	0	-1.22822	0	0.521	0	adult_noise
Gpc1	0	1.30764	0.815	0.107	0	adult_noise
Csrp1	0	1.88597	0.988	0.519	0	adult_noise
Ro60	0	-0.555468	0	0.246	0	adult_noise
Odr4	0	-0.524057	0	0.233	0	adult_noise
Cop1	0	-0.650941	0	0.293	0	adult_noise
Mtarc2	0	-1.27437	0	0.567	0	adult_noise
Traf5	0	-1.01022	0.028	0.393	0	adult_noise
Camk1d	0	-2.45427	0.028	0.83	0	adult_noise
Npdc1	0	1.04778	0.877	0.276	0	adult_noise
Edf1	0	0.878031	0.983	0.737	0	adult_noise
Ptpa	0	-0.558957	0	0.258	0	adult_noise
Bbln	0	-0.987138	0	0.353	0	adult_noise
Rpl35	0	1.1612	0.992	0.701	0	adult_noise
Marchf7	0	-0.742835	0	0.346	0	adult_noise
B3galt1	0	-1.42251	0.019	0.435	0	adult_noise
Cstpp1	0	-0.617889	0	0.274	0	adult_noise
Cd59a	0	1.20311	0.925	0.368	0	adult_noise
Oip5os1	0	-0.884794	0	0.375	0	adult_noise
Serf2	0	0.989312	0.999	0.914	0	adult_noise
Golm2	0	-1.10535	0	0.474	0	adult_noise
B2m	0	3.16115	0.998	0.732	0	adult_noise
Mtln	0	-0.718047	0	0.306	0	adult_noise
Dnaaf9	0	-1.82694	0	0.673	0	adult_noise
Smim26	0	-0.602434	0	0.262	0	adult_noise
Fkbp1a	0	1.27566	0.958	0.491	0	adult_noise
Raly	0	1.00762	0.891	0.307	0	adult_noise
Norad	0	-0.809542	0	0.37	0	adult_noise
Rab5if	0	-0.958231	0	0.414	0	adult_noise
Peds1	0	-0.609578	0	0.252	0	adult_noise
Rtf2	0	-0.576482	0	0.263	0	adult_noise
Rbm3	0	1.10285	0.973	0.628	0	adult_noise
Rpl39	0	1.1417	0.999	0.894	0	adult_noise
Tafazzin	0	-0.536286	0	0.234	0	adult_noise
Xist	0	-2.05511	0	0.498	0	adult_noise
Tceal9	0	-1.32522	0	0.566	0	adult_noise
Bex3	0	-0.977402	0	0.431	0	adult_noise
Plp1	0	1.83879	0.901	0.443	0	adult_noise
Nbdy	0	-0.503295	0	0.238	0	adult_noise
Rbis	0	-0.829844	0	0.38	0	adult_noise
Cyp7b1	0	-1.15328	0.01	0.301	0	adult_noise
Naaladl2	0	-1.93173	0.085	0.673	0	adult_noise
Bltp1	0	-0.910189	0	0.413	0	adult_noise
Selenot	0	-0.87125	0	0.396	0	adult_noise
Naxe	0	-0.773588	0	0.352	0	adult_noise
Khdc4	0	-0.538666	0	0.233	0	adult_noise
S100a6	0	2.10744	0.65	0.047	0	adult_noise
S100a10	0	1.37604	0.868	0.319	0	adult_noise
Atp5pb	0	-2.07193	0	0.763	0	adult_noise
Ube2d3	0	1.18255	0.966	0.543	0	adult_noise
H2az1	0	-1.99661	0	0.745	0	adult_noise
Selenof	0	-2.24166	0	0.825	0	adult_noise
Ccn1	0	-1.76567	0	0.298	0	adult_noise
Bpnt2	0	-0.643037	0	0.287	0	adult_noise
Sdcbp	0	1.18292	0.968	0.611	0	adult_noise
Pip4p2	0	-0.827517	0	0.34	0	adult_noise
Ecpas	0	-1.02572	0	0.446	0	adult_noise
Ptprd	0	-1.36621	0.038	0.424	0	adult_noise
Pde4b	0	-2.0757	0.29	0.683	0	adult_noise
Tut4	0	-1.15671	0	0.48	0	adult_noise
Akr1a1	0	1.11778	0.987	0.731	0	adult_noise
Utp11	0	-0.518678	0	0.24	0	adult_noise
Maco1	0	-0.770718	0	0.343	0	adult_noise
Micos10	0	-1.78899	0	0.704	0	adult_noise
Eno1	0	1.85572	0.977	0.471	0	adult_noise
Magi2	0	-1.7092	0.072	0.522	0	adult_noise
Tomm7	0	0.928624	0.981	0.672	0	adult_noise
Babam2	0	-0.779323	0	0.314	0	adult_noise
Mrfap1	0	1.17728	0.99	0.689	0	adult_noise
Med28	0	1.05927	0.922	0.377	0	adult_noise
Epha5	0	-1.13985	0.027	0.345	0	adult_noise
Septin11	0	-0.529439	0	0.228	0	adult_noise
Dipk1a	0	-1.33847	0	0.458	0	adult_noise
Atp5k	0	1.59264	0.992	0.576	0	adult_noise
Cox6a1	0	1.63928	0.998	0.747	0	adult_noise
Adgrd1	0	-1.30741	0.002	0.286	0	adult_noise
Nipsnap2	0	-0.929964	0	0.408	0	adult_noise
Chchd2	0	0.869676	0.999	0.956	0	adult_noise
Auts2	0	-2.57639	0.463	0.802	0	adult_noise
Spacdr	0	-1.41022	0	0.571	0	adult_noise
Sdk1	0	-0.930204	0.031	0.353	0	adult_noise
Arpc1b	0	1.34523	0.955	0.524	0	adult_noise
Cdk8	0	-1.26069	0.183	0.609	0	adult_noise
Sem1	0	-2.00998	0	0.793	0	adult_noise
Thsd7a	0	-0.778061	0.006	0.258	0	adult_noise
Bmt2	0	-0.53226	0	0.229	0	adult_noise
Atp6v1f	0	0.917068	0.988	0.735	0	adult_noise
Fmc1	0	-0.889298	0	0.378	0	adult_noise
Pals2	0	-1.07331	0	0.313	0	adult_noise
Grid2	0	-1.96817	0.002	0.353	0	adult_noise
Vamp8	0	0.990182	0.985	0.671	0	adult_noise
Tmsb10	0	1.68088	0.919	0.392	0	adult_noise
Pole4	0	1.21912	0.928	0.493	0	adult_noise
Pdzrn3	0	-1.05364	0.019	0.353	0	adult_noise
Cntn3	0	-1.55621	0.005	0.332	0	adult_noise
Cntn4	0	-1.27173	0.002	0.309	0	adult_noise
Washc2	0	-0.580946	0	0.246	0	adult_noise
Tpi1	0	1.4867	0.982	0.696	0	adult_noise
Gapdh	0	1.06074	0.998	0.965	0	adult_noise
H2aj	0	-1.31241	0	0.475	0	adult_noise
Resf1	0	-0.640031	0	0.252	0	adult_noise
Ndufa3	0	1.21531	0.977	0.537	0	adult_noise
Selenow	0	-1.80446	0	0.632	0	adult_noise
Nop53	0	-1.03633	0	0.435	0	adult_noise
Calm3	0	1.28016	0.966	0.475	0	adult_noise
Cox6b1	0	1.01526	0.997	0.869	0	adult_noise
Scn1b	0	1.84133	0.95	0.434	0	adult_noise
Garre1	0	-0.81351	0	0.337	0	adult_noise
Rpl13a	0	3.07471	0.999	0.44	0	adult_noise
Ftl1	0	1.69315	1	0.99	0	adult_noise
Nsmce3	0	-0.472411	0	0.237	0	adult_noise
Selenos	0	-1.35416	0	0.565	0	adult_noise
Gm29683	0	-0.893896	0	0.27	0	adult_noise
Hddc3	0	0.970156	0.679	0.058	0	adult_noise
Ramac	0	-0.626664	0	0.295	0	adult_noise
Mesd	0	-0.868582	0	0.391	0	adult_noise
Thap12	0	-0.553968	0	0.245	0	adult_noise
Plekhb1	0	1.4411	0.935	0.429	0	adult_noise
Cavin3	0	-0.538754	0	0.242	0	adult_noise
Denn2b	0	-0.818895	0	0.326	0	adult_noise
Mosmo	0	-0.631834	0	0.275	0	adult_noise
Aldoa	0	1.5982	0.999	0.835	0	adult_noise
Plpp4	0	-0.971243	0.002	0.271	0	adult_noise
Fgfr2	0	-1.55951	0.06	0.571	0	adult_noise
Ifitm3	0	1.87437	0.998	0.824	0	adult_noise
Pde7b	0	-1.64741	0.062	0.508	0	adult_noise
Eya4	0	-1.52206	0.01	0.421	0	adult_noise
Zup1	0	-0.510734	0	0.227	0	adult_noise
Gatd3a	0	-0.534203	0	0.239	0	adult_noise
Cstb	0	1.17877	0.954	0.513	0	adult_noise
Bsg	0	1.02536	0.998	0.914	0	adult_noise
Gpx4	0	0.921249	0.999	0.953	0	adult_noise
Oaz1	0	1.14054	1	0.954	0	adult_noise
Eef2	0	0.949789	0.996	0.847	0	adult_noise
Tle5	0	-2.91885	0	0.935	0	adult_noise
Washc4	0	-0.610061	0	0.268	0	adult_noise
Washc3	0	-1.9697	0	0.445	0	adult_noise
Ano4	0	-1.1325	0.003	0.301	0	adult_noise
Anks1b	0	-2.00308	0.005	0.35	0	adult_noise
Rxylt1	0	-0.734122	0	0.335	0	adult_noise
Rpl41	0	1.55567	1	0.975	0	adult_noise
Naxd	0	-0.772089	0	0.347	0	adult_noise
Nsd3	0	-1.17324	0	0.514	0	adult_noise
Hpf1	0	-0.721697	0	0.308	0	adult_noise
Rex1bd	0	-1.17186	0	0.519	0	adult_noise
Bst2	0	2.01146	0.924	0.407	0	adult_noise
Fam32a	0	1.22835	0.912	0.283	0	adult_noise
Large1	0	-1.03952	0	0.429	0	adult_noise
Trir	0	-1.15409	0	0.522	0	adult_noise
Chd9	0	-1.3578	0.244	0.665	0	adult_noise
Mt2	0	2.6998	0.882	0.177	0	adult_noise
Mt1	0	2.02776	0.991	0.652	0	adult_noise
Ciao2b	0	-0.65296	0	0.301	0	adult_noise
Cntnap4	0	-0.725969	0.001	0.235	0	adult_noise
Rarb	0	-2.35133	0.4	0.734	0	adult_noise
Rtraf	0	-1.17516	0	0.519	0	adult_noise
Tasor	0	-0.692754	0	0.31	0	adult_noise
Selenok	0	-2.25688	0	0.85	0	adult_noise
Cacna1d	0	-1.69427	0.027	0.453	0	adult_noise
Prxl2a	0	-1.57803	0	0.558	0	adult_noise
Samd4	0	-1.16221	0.017	0.345	0	adult_noise
Pip4p1	0	-0.613841	0	0.266	0	adult_noise
Psme2	0	1.11316	0.889	0.323	0	adult_noise
Ctsb	0	1.93755	0.993	0.797	0	adult_noise
Kif13b	0	-0.963153	0.049	0.421	0	adult_noise
Dach1	0	-1.60441	0.037	0.447	0	adult_noise
Klf12	0	-1.08697	0.009	0.433	0	adult_noise
Maml2	0	-1.44334	0.186	0.59	0	adult_noise
Septin7	0	-1.4867	0	0.637	0	adult_noise
Atp5l	0	1.06191	0.998	0.891	0	adult_noise
Cryab	0	1.83831	0.999	0.711	0	adult_noise
Rora	0	-2.64862	0.512	0.927	0	adult_noise
Mindy2	0	-1.31005	0	0.558	0	adult_noise
Gsta1	0	1.68809	0.831	0.26	0	adult_noise
Gm3776	0	-0.803911	0	0.261	0	adult_noise
Anapc13	0	1.01549	0.963	0.495	0	adult_noise
Gpx1	0	1.27056	0.927	0.397	0	adult_noise
Shisa5	0	1.16685	0.892	0.296	0	adult_noise
Stac	0	-1.50154	0.028	0.458	0	adult_noise
Ss18l2	0	-1.86966	0	0.596	0	adult_noise
Lars2	0	-1.60841	0.1	0.643	0	adult_noise
Selenom	0	-1.34195	0	0.521	0	adult_noise
Uqcr10	0	1.0008	0.995	0.796	0	adult_noise
Ppia	0	1.36043	1	0.96	0	adult_noise
H2az2	0	-1.35355	0	0.582	0	adult_noise
Sec61g	0	1.15318	0.982	0.635	0	adult_noise
Ppp4r3b	0	-0.741523	0	0.339	0	adult_noise
Hba-a1	0	1.67459	0.627	0.012	0	adult_noise
Tenm2	0	-1.50892	0.002	0.309	0	adult_noise
Rack1	0	-2.95224	0	0.824	0	adult_noise
Skp1	0	-1.20712	0	0.53	0	adult_noise
Eif5a	0	1.08093	0.982	0.661	0	adult_noise
Gabarap	0	0.993513	0.997	0.865	0	adult_noise
Pfn1	0	1.97359	0.994	0.612	0	adult_noise
Bltp2	0	-0.849	0	0.348	0	adult_noise
Ccnq	0	-0.655736	0	0.278	0	adult_noise
2210416O15Rik	0	-0.717996	0	0.324	0	adult_noise
Msi2	0	-1.51589	0.421	0.784	0	adult_noise
Eif1	0	0.925788	1	0.979	0	adult_noise
Cavin1	0	-0.536422	0	0.231	0	adult_noise
Vat1	0	1.26353	0.942	0.419	0	adult_noise
Mrpl58	0	-0.732158	0	0.332	0	adult_noise
Jpt1	0	-0.577967	0	0.258	0	adult_noise
Ndufaf8	0	-0.844725	0	0.365	0	adult_noise
Mcrip1	0	-0.79454	0	0.35	0	adult_noise
Arhgdia	0	1.11788	0.959	0.522	0	adult_noise
Cenpx	0	-1.06293	0	0.438	0	adult_noise
H2bc4	0	-1.40321	0	0.504	0	adult_noise
H1f2	0	-0.649459	0	0.251	0	adult_noise
Macroh2a1	0	-0.982327	0	0.447	0	adult_noise
Tut7	0	-0.787121	0	0.36	0	adult_noise
Aopep	0	-1.94899	0	0.667	0	adult_noise
Prxl2c	0	-0.614502	0	0.281	0	adult_noise
Uqcrb	0	1.28818	0.996	0.791	0	adult_noise
Nr2f1	0	-0.955966	0.01	0.299	0	adult_noise
Cox7c	0	0.951317	0.997	0.904	0	adult_noise
Cert1	0	-0.953294	0	0.412	0	adult_noise
Erbin	0	-0.900501	0	0.393	0	adult_noise
Rgs7bp	0	-1.2348	0.006	0.299	0	adult_noise
Pde4d	0	-3.60125	0.279	0.923	0	adult_noise
Cyria	0	-0.693629	0	0.271	0	adult_noise
Mia2	0	-0.87686	0	0.393	0	adult_noise
Rps29	0	1.4911	1	0.957	0	adult_noise
Rpl36al	0	1.00194	0.989	0.722	0	adult_noise
Gphn	0	-2.43013	0.135	0.891	0	adult_noise
Erh	0	1.01709	0.81	0.171	0	adult_noise
Flrt2	0	-1.17124	0.012	0.299	0	adult_noise
Gm19951	0	-0.62645	0	0.247	0	adult_noise
Calm1	0	0.960882	0.991	0.824	0	adult_noise
Btbd7	0	-0.961629	0.079	0.478	0	adult_noise
Ifi27l2a	0	2.27959	0.999	0.563	0	adult_noise
Atp5mpl	0	-2.20222	0	0.743	0	adult_noise
Selenop	0	-4.27047	0	0.822	0	adult_noise
Cplane1	0	-0.675251	0	0.289	0	adult_noise
Sub1	0	0.995635	0.956	0.558	0	adult_noise
Cdh6	0	-1.17933	0.001	0.302	0	adult_noise
Cdh18	0	-1.87865	0.003	0.394	0	adult_noise
Retreg1	0	-1.92768	0	0.58	0	adult_noise
Fbxl7	0	-2.49646	0.007	0.624	0	adult_noise
Marchf6	0	-0.675713	0	0.294	0	adult_noise
Cyrib	0	-0.829342	0	0.349	0	adult_noise
Vps28	0	-0.887532	0	0.408	0	adult_noise
Tonsl	0	1.47904	0.826	0.006	0	adult_noise
Lgals1	0	2.26289	0.979	0.651	0	adult_noise
Snu13	0	-1.05403	0	0.469	0	adult_noise
Smdt1	0	1.01261	0.987	0.709	0	adult_noise
Prr13	0	1.0475	0.855	0.249	0	adult_noise
Atp5g2	0	1.06044	0.991	0.789	0	adult_noise
Cebpd	0	-3.19233	0	0.386	0	adult_noise
Ufd1	0	-0.532706	0	0.237	0	adult_noise
Vps8	0	2.95371	0.844	0.168	0	adult_noise
Hes1	0	2.07352	0.74	0.063	0	adult_noise
Zbtb20	0	-1.65505	0.96	0.969	0	adult_noise
Cd200	0	1.12345	0.68	0.053	0	adult_noise
Cmss1	0	-3.63221	0.113	0.989	0	adult_noise
Epha3	0	-2.12636	0.003	0.35	0	adult_noise
Robo2	0	-1.54769	0.003	0.314	0	adult_noise
Rnaset2b	0	-0.564368	0.006	0.265	0	adult_noise
Qki	0	-1.35401	0	0.578	0	adult_noise
Prkn	0	-1.11164	0	0.414	0	adult_noise
Afdn	0	-0.86597	0	0.371	0	adult_noise
Srrm2	0	-1.51537	0.811	0.94	0	adult_noise
Elob	0	-2.33649	0	0.855	0	adult_noise
Msrb1	0	1.11036	0.869	0.253	0	adult_noise
Antkmt	0	-1.18624	0	0.505	0	adult_noise
Mettl26	0	-0.851707	0	0.38	0	adult_noise
Ilrun	0	-0.796948	0	0.353	0	adult_noise
Glo1	0	1.44737	0.933	0.293	0	adult_noise
Marchf2	0	-0.864286	0	0.39	0	adult_noise
H2-D1	0	1.81865	0.972	0.484	0	adult_noise
Polr1h	0	-0.514021	0	0.245	0	adult_noise
Mmut	0	-0.485709	0	0.227	0	adult_noise
Micos13	0	-1.5496	0	0.622	0	adult_noise
Calm2	0	0.99261	0.994	0.848	0	adult_noise
Jcad	0	-0.756139	0	0.252	0	adult_noise
Greb1l	0	-1.28857	0.041	0.437	0	adult_noise
Cystm1	0	1.43357	0.992	0.57	0	adult_noise
Ndufa2	0	1.09608	0.994	0.779	0	adult_noise
Arhgap26	0	-1.20244	0.12	0.52	0	adult_noise
Chsy3	0	-1.67134	0.009	0.37	0	adult_noise
Setbp1	0	-1.39728	0.13	0.591	0	adult_noise
Kmt5b	0	-0.792322	0	0.353	0	adult_noise
Cst6	0	2.53112	0.891	0.129	0	adult_noise
Cfl1	0	2.06969	0.998	0.692	0	adult_noise
Cox8a	0	0.960961	1	0.97	0	adult_noise
Plaat3	0	-0.685065	0	0.28	0	adult_noise
Trpm3	0	-3.05611	0.031	0.487	0	adult_noise
Gm9493	0	1.16705	0.72	0.014	0	adult_noise
Pip5k1b	0	-2.04036	0.272	0.709	0	adult_noise
Prkg1	0	-2.98765	0.04	0.748	0	adult_noise
Ifit3	0	1.75721	0.831	0.155	0	adult_noise
Marchf5	0	-0.786196	0	0.349	0	adult_noise
Sorbs1	0	-1.29007	0.059	0.522	0	adult_noise
Oga	0	-0.755261	0	0.329	0	adult_noise
Atp5md	0	-1.65025	0	0.627	0	adult_noise
Rps12-ps3	0	1.50606	0.85	0.104	0	adult_noise
ND1	0	-5.8091	0	0.998	0	adult_noise
ND2	0	-6.02893	0	0.996	0	adult_noise
COX1	0	-6.07267	0	0.999	0	adult_noise
COX2	0	-6.92588	0	1	0	adult_noise
ATP8	0	-1.17398	0	0.396	0	adult_noise
ATP6	0	-7.30586	0	1	0	adult_noise
COX3	0	-7.19336	0	1	0	adult_noise
ND3	0	-3.30324	0	0.897	0	adult_noise
ND4L	0	-2.40491	0	0.716	0	adult_noise
ND4	0	-6.09577	0	0.999	0	adult_noise
ND5	0	-3.80599	0	0.96	0	adult_noise
ND6	0	-0.839232	0	0.292	0	adult_noise
CYTB	0	-6.47351	0	0.999	0	adult_noise
Tceb1	0	1.57333	0.86	0	0	adult_noise
Fam134a	0	0.887881	0.605	0	0	adult_noise
Myeov2	0	2.26978	0.962	0	0	adult_noise
2023-03-02	0	1.14083	0.695	0	0	adult_noise
BC029214	0	1.14944	0.714	0	0	adult_noise
1110008P14Rik	0	2.18554	0.91	0	0	adult_noise
1500011K16Rik	0	1.57664	0.861	0	0	adult_noise
1110008F13Rik	0	1.1977	0.745	0	0	adult_noise
Tmem189	0	0.909802	0.609	0	0	adult_noise
Cxx1a	0	0.895989	0.61	0	0	adult_noise
Wbp5	0	1.93595	0.902	0	0	adult_noise
Ngfrap1	0	1.26563	0.721	0	0	adult_noise
2210013O21Rik	0	0.917995	0.626	0	0	adult_noise
1810022K09Rik	0	0.911585	0.618	0	0	adult_noise
Selt	0	1.22709	0.745	0	0	adult_noise
Apoa1bp	0	1.40667	0.813	0	0	adult_noise
Atp5f1	0	2.70152	0.973	0	0	adult_noise
H2afz	0	2.11893	0.94	0	0	adult_noise
2023-09-15	0	2.81797	0.988	0	0	adult_noise
Minos1	0	2.48645	0.975	0	0	adult_noise
Tsc22d4	0	1.4011	0.778	0	0	adult_noise
Shfm1	0	2.57493	0.981	0	0	adult_noise
2610001J05Rik	0	1.13429	0.72	0	0	adult_noise
1110001J03Rik	0	1.5133	0.818	0	0	adult_noise
H2afj	0	2.49057	0.969	0	0	adult_noise
Sepw1	0	3.2118	0.978	0	0	adult_noise
Gltscr2	0	1.12603	0.719	0	0	adult_noise
Vimp	0	1.13967	0.707	0	0	adult_noise
Gm2115	0	1.49944	0.674	0	0	adult_noise
Hbb-bs	0	2.10357	0.77	0	0	adult_noise
Gm5900	0	0.966169	0.648	0	0	adult_noise
D10Jhu81e	0	0.970847	0.625	0	0	adult_noise
Aes	0	2.89167	0.974	0	0	adult_noise
Ccdc53	0	1.13899	0.638	0	0	adult_noise
2700029M09Rik	0	1.06266	0.683	0	0	adult_noise
2810428I15Rik	0	1.95928	0.932	0	0	adult_noise
Asna1	0	1.11097	0.709	0	0	adult_noise
2310036O22Rik	0	1.87388	0.917	0	0	adult_noise
Gm8730	0	3.41178	0.993	0	0	adult_noise
Fam96b	0	0.972006	0.653	0	0	adult_noise
Gm10073	0	1.06289	0.662	0	0	adult_noise
2700060E02Rik	0	1.50964	0.844	0	0	adult_noise
Selk	0	2.81796	0.991	0	0	adult_noise
Fam213a	0	1.24097	0.729	0	0	adult_noise
Tmem55b	0	0.949656	0.627	0	0	adult_noise
2023-09-07	0	1.32092	0.772	0	0	adult_noise
Fam63b	0	1.13999	0.678	0	0	adult_noise
Deb1	0	1.7145	0.843	0	0	adult_noise
Selm	0	1.65117	0.85	0	0	adult_noise
H2afv	0	1.62019	0.86	0	0	adult_noise
Gnb2l1	0	1.91543	0.911	0	0	adult_noise
Skp1a	0	2.0187	0.9	0	0	adult_noise
Ict1	0	1.20486	0.753	0	0	adult_noise
Hn1	0	1.08421	0.684	0	0	adult_noise
1810043H04Rik	0	1.43649	0.826	0	0	adult_noise
Fam195b	0	1.01954	0.674	0	0	adult_noise
Stra13	0	1.11631	0.714	0	0	adult_noise
Hist1h2bc	0	2.37166	0.915	0	0	adult_noise
Hist1h1c	0	1.90343	0.81	0	0	adult_noise
H2afy	0	1.05276	0.681	0	0	adult_noise
2010111I01Rik	0	1.27102	0.75	0	0	adult_noise
Gm10116	0	1.08906	0.677	0	0	adult_noise
Gm10260	0	2.39204	0.951	0	0	adult_noise
2010107E04Rik	0	3.15725	0.988	0	0	adult_noise
Sepp1	0	5.00598	0.985	0	0	adult_noise
Fam134b	0	1.80165	0.863	0	0	adult_noise
Nhp2l1	0	1.3997	0.813	0	0	adult_noise
Gm9843	0	1.03696	0.66	0	0	adult_noise
Qk	0	0.919787	0.6	0	0	adult_noise
Tceb2	0	3.03438	0.993	0	0	adult_noise
Fam173a	0	1.63519	0.854	0	0	adult_noise
0610011F06Rik	0	0.982671	0.637	0	0	adult_noise
2023-03-02	0	1.48804	0.824	0	0	adult_noise
Gm26917	0	1.21934	0.735	0	0	adult_noise
Gm42418	0	1.75385	0.862	0	0	adult_noise
2410015M20Rik	0	1.85913	0.909	0	0	adult_noise
2023-03-05	0	0.960923	0.638	0	0	adult_noise
Usmg5	0	2.60956	0.976	0	0	adult_noise
mt-Nd1	0	6.65862	1	0	0	adult_noise
mt-Nd2	0	4.4958	0.999	0	0	adult_noise
mt-Co1	0	6.63448	1	0	0	adult_noise
mt-Co2	0	6.03839	1	0	0	adult_noise
mt-Atp8	0	2.83247	0.986	0	0	adult_noise
mt-Atp6	0	7.44648	1	0	0	adult_noise
mt-Co3	0	6.61241	1	0	0	adult_noise
mt-Nd3	0	2.58366	0.965	0	0	adult_noise
mt-Nd4l	0	2.545	0.968	0	0	adult_noise
mt-Nd4	0	5.21011	1	0	0	adult_noise
mt-Nd5	0	2.64537	0.973	0	0	adult_noise
mt-Cytb	0	5.72226	1	0	0	adult_noise
PISD	0	1.30473	0.727	0	0	adult_noise
Metrn	1.65e-307	1.31228	0.904	0.429	5.24e-303	adult_noise
Pianp	2.29e-307	0.950661	0.605	0.005	7.27e-303	adult_noise
Hcfc1r1	3.43e-307	1.01818	0.911	0.399	1.09e-302	adult_noise
Kifbp	3.91e-306	-0.494034	0	0.226	1.24e-301	adult_noise
Cotl1	4.73e-305	1.24417	0.902	0.409	1.5e-300	adult_noise
Cacnb2	6.74e-305	-2.09695	0.013	0.282	2.14e-300	adult_noise
Frmd4b	3.85e-304	-1.91538	0.289	0.671	1.22e-299	adult_noise
Septin9	4.09e-304	-0.586943	0	0.224	1.3e-299	adult_noise
Tox	6.21e-304	-0.811762	0.009	0.265	1.97e-299	adult_noise
Rere	6.72e-304	-1.37828	0.542	0.801	2.14e-299	adult_noise
Znrd2	4.18e-303	-0.482557	0	0.224	1.33e-298	adult_noise
Paxx	4.18e-303	-0.527387	0	0.224	1.33e-298	adult_noise
Sanbr	4.18e-303	-0.56523	0	0.224	1.33e-298	adult_noise
Prrc2c	1.14e-302	-1.36539	0.435	0.755	3.63e-298	adult_noise
Tmem256	2.6e-302	0.998329	0.961	0.562	8.27e-298	adult_noise
Erg28	4.27e-302	-0.476243	0	0.223	1.36e-297	adult_noise
Gyg	8.81e-302	1.28477	0.842	0.284	2.8e-297	adult_noise
Anapc11	9.01e-302	0.986434	0.886	0.332	2.87e-297	adult_noise
Lmna	2.58e-301	1.12332	0.917	0.414	8.2e-297	adult_noise
Ywhaq	2.97e-301	0.940521	0.969	0.669	9.45e-297	adult_noise
Nlgn1	3.81e-301	-1.25604	0.016	0.288	1.21e-296	adult_noise
Tent5a	4.36e-301	-0.639272	0	0.222	1.38e-296	adult_noise
Brd1	1.46e-300	-1.02994	0.138	0.532	4.63e-296	adult_noise
Vim	1.69e-300	1.58907	0.927	0.562	5.36e-296	adult_noise
H2-K1	9.29e-300	1.5078	0.894	0.392	2.95e-295	adult_noise
Hint1	1.12e-299	0.899816	0.993	0.796	3.56e-295	adult_noise
Prr16	2.19e-299	-0.815198	0.005	0.245	6.97e-295	adult_noise
Fkbp8	2.69e-299	0.950835	0.94	0.479	8.57e-295	adult_noise
Lsamp	3.08e-299	-1.169	0.002	0.232	9.81e-295	adult_noise
Syt4	3.59e-299	1.85945	0.878	0.335	1.14e-294	adult_noise
Arf6	1.43e-298	0.986848	0.771	0.16	4.56e-294	adult_noise
Dynll1	1.5e-298	1.17077	0.964	0.615	4.76e-294	adult_noise
Map1lc3b	3.5e-298	0.951153	0.983	0.747	1.11e-293	adult_noise
Cfap298	4.61e-298	-0.494825	0	0.22	1.47e-293	adult_noise
Lypd1	5.76e-298	-0.712836	0.005	0.243	1.83e-293	adult_noise
Nav3	1.52e-297	-1.75982	0.03	0.33	4.83e-293	adult_noise
Ppp2r4	1.56e-297	0.849328	0.587	0	4.97e-293	adult_noise
Lef1	4e-297	-0.979759	0.017	0.29	1.27e-292	adult_noise
1110004E09Rik	3.17e-296	0.861076	0.585	0	1.01e-291	adult_noise
Gbas	1.05e-295	0.853632	0.584	0	3.34e-291	adult_noise
Isg15	2.27e-295	1.52435	0.629	0.034	7.23e-291	adult_noise
Pet100	4.62e-295	0.965943	0.867	0.271	1.47e-290	adult_noise
Cibar1	4.86e-295	-0.49464	0	0.218	1.54e-290	adult_noise
Carmil1	4.86e-295	-0.536129	0	0.218	1.54e-290	adult_noise
Entrep1	4.86e-295	-0.627236	0	0.218	1.54e-290	adult_noise
Atp5e	6.37e-295	0.855624	0.998	0.904	2.02e-290	adult_noise
2023-09-09	8.58e-295	0.85905	0.583	0	2.73e-290	adult_noise
Mybpc1	4.29e-294	-1.62688	0.027	0.321	1.36e-289	adult_noise
Atn1	4.94e-294	-0.472697	0	0.217	1.57e-289	adult_noise
Prdx1	3.53e-293	0.972273	0.998	0.888	1.12e-288	adult_noise
Rps26-ps1	5.64e-293	0.888479	0.581	0	1.79e-288	adult_noise
Atp5j2	9.68e-293	0.903929	0.995	0.846	3.08e-288	adult_noise
Osbpl6	2.93e-292	-1.77577	0.289	0.666	9.32e-288	adult_noise
Hrk	3.23e-292	-0.630047	0.001	0.219	1.03e-287	adult_noise
Ftl1-ps2	5.09e-292	-0.496798	0	0.216	1.62e-287	adult_noise
Mideas	5.09e-292	-0.510226	0	0.216	1.62e-287	adult_noise
Chchd10	1.07e-291	1.16459	0.996	0.788	3.4e-287	adult_noise
Cpm	2.93e-291	-2.09815	0.041	0.355	9.32e-287	adult_noise
Pals1	5.16e-291	-0.490642	0	0.215	1.64e-286	adult_noise
Nopchap1	5.16e-291	-0.691613	0	0.215	1.64e-286	adult_noise
Rhoc	1.77e-290	1.0632	0.945	0.506	5.62e-286	adult_noise
Prkcdbp	2.92e-290	1.17357	0.577	0	9.28e-286	adult_noise
Sh3d19	3.28e-290	-2.08633	0.118	0.49	1.04e-285	adult_noise
Virma	5.23e-290	-0.484557	0	0.214	1.66e-285	adult_noise
Thsd4	5.87e-290	-0.935549	0.016	0.282	1.87e-285	adult_noise
Actg1	1.28e-288	1.16403	0.998	0.901	4.07e-284	adult_noise
Plcxd3	1.54e-288	-0.78496	0.004	0.233	4.9e-284	adult_noise
Gm16286	3.34e-288	0.817992	0.575	0	1.06e-283	adult_noise
Tmem55a	6.02e-288	0.844778	0.574	0	1.91e-283	adult_noise
Efemp1	2.63e-287	-1.62528	0.044	0.359	8.35e-283	adult_noise
Tapbp	3.55e-287	1.10275	0.837	0.281	1.13e-282	adult_noise
Pbx3	3.99e-287	-1.3953	0.078	0.428	1.27e-282	adult_noise
Tent4b	5.43e-287	-0.487476	0	0.212	1.73e-282	adult_noise
Iftap	5.43e-287	-0.440975	0	0.212	1.73e-282	adult_noise
Fth1	5.99e-287	1.2309	1	0.997	1.91e-282	adult_noise
Dynlrb1	1.84e-286	0.937232	0.95	0.537	5.85e-282	adult_noise
Eef1g	3.22e-286	0.953351	0.976	0.647	1.02e-281	adult_noise
Ppp4r3a	5.49e-286	-0.474917	0	0.212	1.75e-281	adult_noise
Shisa2	1.22e-285	-0.738128	0.01	0.26	3.89e-281	adult_noise
Rbms3	1.41e-285	-1.68118	0.236	0.612	4.48e-281	adult_noise
Bola2	7.7e-285	0.949369	0.883	0.319	2.45e-280	adult_noise
Smim30	5.6e-284	-0.45949	0	0.21	1.78e-279	adult_noise
Tenm4	1.16e-283	-0.752152	0.02	0.292	3.67e-279	adult_noise
Zfos1	1.32e-283	0.901913	0.569	0	4.2e-279	adult_noise
1700020I14Rik	2.38e-283	0.815819	0.568	0	7.55e-279	adult_noise
Rnf169	2.47e-283	-0.867371	0.078	0.427	7.84e-279	adult_noise
Gnb5	3.61e-283	-0.554265	0.008	0.249	1.15e-278	adult_noise
Atxn1	4.91e-283	-1.42597	0.255	0.635	1.56e-278	adult_noise
Map3k20	5.66e-283	-0.548797	0	0.209	1.8e-278	adult_noise
Dmgdh	1.45e-282	-0.885144	0.011	0.258	4.6e-278	adult_noise
Rps27l	2.12e-282	0.912034	0.973	0.662	6.75e-278	adult_noise
Wwox	2.77e-281	-1.40622	0.166	0.547	8.79e-277	adult_noise
Baz2b	8.58e-281	-1.26134	0.301	0.663	2.73e-276	adult_noise
Rnf187	8.82e-281	0.930046	0.919	0.436	2.8e-276	adult_noise
Ifit3b	5.11e-280	1.16538	0.635	0.053	1.62e-275	adult_noise
Unc5c	4.31e-279	-0.859492	0.016	0.273	1.37e-274	adult_noise
Anxa4	1.14e-278	0.892859	0.716	0.119	3.63e-274	adult_noise
Kcnk3	2.3e-278	-0.695411	0.002	0.216	7.31e-274	adult_noise
Relch	5.87e-278	-0.483008	0	0.206	1.86e-273	adult_noise
Mrtfb	5.87e-278	-0.50105	0	0.206	1.86e-273	adult_noise
Kmt5a	5.87e-278	-0.487925	0	0.206	1.86e-273	adult_noise
Txn2	6.51e-278	0.941069	0.847	0.293	2.07e-273	adult_noise
Hgd	2.32e-277	-0.65626	0.003	0.219	7.37e-273	adult_noise
Ubl5	6.54e-277	0.806861	0.99	0.774	2.08e-272	adult_noise
Trabd2b	1.64e-276	-0.714131	0.011	0.255	5.2e-272	adult_noise
Uap1l1	1.96e-276	0.998216	0.869	0.28	6.22e-272	adult_noise
Morf4l1	1.57e-275	0.770002	0.994	0.871	4.99e-271	adult_noise
Oaz2	5.43e-275	0.929498	0.878	0.324	1.73e-270	adult_noise
Hdgfl3	5.95e-275	-0.512116	0	0.204	1.89e-270	adult_noise
Nectin2	5.95e-275	-0.469437	0	0.204	1.89e-270	adult_noise
Airn	1.15e-274	-0.784924	0.018	0.28	3.65e-270	adult_noise
Rgs6	1.2e-274	-1.55605	0.044	0.35	3.81e-270	adult_noise
B230118H07Rik	3.65e-274	0.806448	0.556	0	1.16e-269	adult_noise
Vps35l	5.97e-274	-0.44662	0	0.203	1.9e-269	adult_noise
Cited1	1.67e-273	1.38661	0.89	0.379	5.32e-269	adult_noise
Timp2	3.45e-273	0.968511	0.976	0.67	1.1e-268	adult_noise
Cep112	4.98e-273	-0.913255	0.053	0.372	1.58e-268	adult_noise
Negr1	6.94e-273	-0.688621	0.008	0.24	2.21e-268	adult_noise
Vav3	1.48e-272	-0.731527	0.014	0.262	4.69e-268	adult_noise
Selenoh	6e-272	-0.435896	0	0.201	1.91e-267	adult_noise
4930402H24Rik	1.12e-271	0.830605	0.553	0	3.55e-267	adult_noise
Srp14	3.08e-271	0.870927	0.964	0.608	9.79e-267	adult_noise
Wdr17	3.39e-271	-0.604717	0.01	0.249	1.08e-266	adult_noise
Fmo2	3.94e-271	-0.72287	0.003	0.216	1.25e-266	adult_noise
Gcn1	6.01e-271	-0.494742	0	0.201	1.91e-266	adult_noise
Slf2	6.01e-271	-0.461904	0	0.201	1.91e-266	adult_noise
Cuedc1	8.21e-271	0.804113	0.551	0	2.61e-266	adult_noise
2023-09-02	1.41e-269	0.795717	0.55	0	4.49e-265	adult_noise
Fam103a1	2.49e-269	0.7716	0.549	0	7.93e-265	adult_noise
Polr1f	6.02e-269	-0.431527	0	0.199	1.91e-264	adult_noise
Plod2	8.65e-269	-1.09441	0.059	0.38	2.75e-264	adult_noise
Fis1	8.88e-269	0.867062	0.959	0.565	2.82e-264	adult_noise
Trpm1	2.08e-268	-1.85212	0.044	0.345	6.63e-264	adult_noise
Zfpm2	2.75e-268	-0.592538	0.001	0.204	8.74e-264	adult_noise
Moxd1	5.13e-268	-0.954313	0.013	0.258	1.63e-263	adult_noise
Capns1	7.42e-268	0.915643	0.98	0.735	2.36e-263	adult_noise
Mpzl2	2.16e-267	1.03388	0.772	0.173	6.86e-263	adult_noise
Ccser1	3.66e-267	-0.781484	0.007	0.234	1.16e-262	adult_noise
Nnat	5.97e-267	-1.18701	0.013	0.256	1.9e-262	adult_noise
Gsta5	6.02e-267	-0.629333	0	0.198	1.91e-262	adult_noise
Atp5b	1.43e-266	0.918143	0.997	0.88	4.55e-262	adult_noise
Arhgap6	1.46e-266	-1.1807	0.029	0.306	4.65e-262	adult_noise
Arpp19	2.65e-266	0.885258	0.935	0.498	8.43e-262	adult_noise
Atox1	3.58e-266	0.863101	0.977	0.684	1.14e-261	adult_noise
Svil	3.89e-266	-1.51669	0.089	0.429	1.24e-261	adult_noise
G630064G18Rik	6.01e-266	-0.702621	0	0.197	1.91e-261	adult_noise
Etv6	9.24e-266	-0.974187	0.113	0.471	2.94e-261	adult_noise
AI413582	2.12e-265	0.798145	0.544	0	6.75e-261	adult_noise
Dpyd	1.67e-264	-1.11288	0.069	0.394	5.3e-260	adult_noise
Slc48a1	7.36e-264	0.998963	0.907	0.399	2.34e-259	adult_noise
Prelid3b	5.96e-263	-0.461498	0	0.195	1.89e-258	adult_noise
Col25a1	9.84e-263	-0.62971	0.005	0.219	3.13e-258	adult_noise
Ror1	1.55e-262	-1.14989	0.027	0.297	4.93e-258	adult_noise
Fam213b	4.14e-262	0.795117	0.539	0	1.32e-257	adult_noise
Pid1	4.54e-262	-2.24712	0.059	0.372	1.44e-257	adult_noise
Katnip	5.94e-262	-0.455822	0	0.194	1.89e-257	adult_noise
Atosa	5.94e-262	-0.442973	0	0.194	1.89e-257	adult_noise
Dync2i1	5.94e-262	-0.43736	0	0.194	1.89e-257	adult_noise
Tnrc6b	1.05e-261	-1.23724	0.39	0.707	3.33e-257	adult_noise
Rimoc1	5.91e-261	-0.449393	0	0.194	1.88e-256	adult_noise
Hectd4	5.91e-261	-0.427583	0	0.194	1.88e-256	adult_noise
H4c4	5.91e-261	-0.436341	0	0.194	1.88e-256	adult_noise
Btf3l4	8.44e-261	0.807795	0.683	0.098	2.68e-256	adult_noise
Gprin3	3.45e-260	-0.644259	0.014	0.255	1.1e-255	adult_noise
Mif	6.32e-260	1.03542	0.996	0.87	2.01e-255	adult_noise
Tnfaip6	1.01e-259	-4.27473	0.055	0.363	3.21e-255	adult_noise
Sytl3	6.31e-259	-0.945629	0.005	0.216	2.01e-254	adult_noise
Atp5g1	1.2e-258	0.937058	0.986	0.75	3.82e-254	adult_noise
Carkd	1.76e-258	0.746757	0.534	0	5.59e-254	adult_noise
Wdfy2	5.15e-258	-0.551717	0.01	0.239	1.64e-253	adult_noise
Psmb6	5.59e-258	0.824175	0.964	0.619	1.78e-253	adult_noise
Get3	5.81e-258	-0.445914	0	0.191	1.85e-253	adult_noise
Usp50	1.58e-257	0.786008	0.609	0.05	5.01e-253	adult_noise
Clmp	3.05e-257	-0.623283	0.01	0.238	9.71e-253	adult_noise
Mtres1	5.77e-257	-0.428819	0	0.191	1.83e-252	adult_noise
Coa8	5.77e-257	-0.439209	0	0.191	1.83e-252	adult_noise
Mpp7	9.02e-257	-0.811693	0.048	0.347	2.87e-252	adult_noise
Rps27	1.12e-256	0.904664	0.999	0.906	3.57e-252	adult_noise
Pcdh9	2.07e-256	-1.29632	0.032	0.306	6.58e-252	adult_noise
Macf1	4.65e-256	-1.27801	0.632	0.811	1.48e-251	adult_noise
A730008H23Rik	5.72e-256	-0.43539	0	0.19	1.82e-251	adult_noise
Vamp5	1.07e-255	1.1269	0.921	0.483	3.4e-251	adult_noise
Ankrd11	4.4e-255	-1.21086	0.367	0.686	1.4e-250	adult_noise
Slc49a4	5.68e-255	-0.410018	0	0.189	1.8e-250	adult_noise
2700094K13Rik	2.1e-254	0.754132	0.529	0	6.68e-250	adult_noise
Sh3bgrl3	4.67e-254	0.916255	0.897	0.392	1.49e-249	adult_noise
Srp54b	6.85e-254	0.739893	0.534	0.004	2.18e-249	adult_noise
Slmo2	8.29e-254	0.745939	0.528	0	2.64e-249	adult_noise
Ube2n	4.98e-253	0.877737	0.829	0.286	1.58e-248	adult_noise
Prelid1	1.96e-252	0.895927	0.893	0.39	6.24e-248	adult_noise
S100b	3.42e-252	1.40208	0.996	0.671	1.09e-247	adult_noise
Ust	9.51e-252	-1.74339	0.062	0.37	3.02e-247	adult_noise
Hsbp1	9.67e-252	0.8273	0.959	0.596	3.07e-247	adult_noise
Rtp4	5.74e-251	1.10276	0.725	0.168	1.82e-246	adult_noise
Eloa	5.4e-250	-0.40376	0	0.186	1.72e-245	adult_noise
Rtfdc1	1.55e-249	0.728384	0.522	0	4.92e-245	adult_noise
Armh3	5.33e-249	-0.442635	0	0.185	1.7e-244	adult_noise
Prxl2b	5.27e-248	-0.434788	0	0.184	1.67e-243	adult_noise
Nme1	1.69e-247	0.85502	0.916	0.438	5.37e-243	adult_noise
Lncpint	3.25e-247	-1.31623	0.197	0.558	1.03e-242	adult_noise
Hikeshi	5.2e-247	-0.406032	0	0.183	1.65e-242	adult_noise
Ero1a	5.2e-247	-0.403034	0	0.183	1.65e-242	adult_noise
Gm5617	2.39e-246	0.822227	0.682	0.114	7.59e-242	adult_noise
Prickle1	2.53e-246	-0.992049	0.058	0.359	8.03e-242	adult_noise
Kcnj10	1.2e-245	1.27319	0.929	0.482	3.83e-241	adult_noise
Ifi30	2.63e-245	0.860823	0.516	0	8.36e-241	adult_noise
Ppdpf	9.16e-245	0.895284	0.925	0.506	2.91e-240	adult_noise
Cox17	1.08e-244	0.859212	0.957	0.54	3.44e-240	adult_noise
Rtl8a	4.98e-244	-0.395523	0	0.181	1.58e-239	adult_noise
Plpbp	4.98e-244	-0.393782	0	0.181	1.58e-239	adult_noise
Gsta2	5.15e-243	1.71814	0.819	0.299	1.64e-238	adult_noise
Fxyd3	6.85e-243	1.45553	0.949	0.421	2.18e-238	adult_noise
Ddit3	2.17e-242	1.09961	0.811	0.277	6.9e-238	adult_noise
Mesdc2	3.68e-242	0.723554	0.511	0	1.17e-237	adult_noise
Steep1	4.82e-242	-0.394421	0	0.18	1.53e-237	adult_noise
Sumo2	5.6e-241	0.756912	0.984	0.768	1.78e-236	adult_noise
Tenm3	7.08e-241	-0.667671	0.004	0.201	2.25e-236	adult_noise
Uqcc2	7.76e-241	0.864853	0.979	0.637	2.47e-236	adult_noise
Ifit1	1.38e-240	1.21861	0.595	0.059	4.39e-236	adult_noise
Tubb5	2.13e-240	1.02805	0.926	0.547	6.76e-236	adult_noise
Arl15	2.65e-240	-1.74671	0.261	0.596	8.44e-236	adult_noise
Mtrex	4.66e-240	-0.392206	0	0.178	1.48e-235	adult_noise
Notum	2.05e-239	-1.33153	0.042	0.319	6.5e-235	adult_noise
Ndufa5	2.74e-239	0.823501	0.964	0.635	8.7e-235	adult_noise
Fam92a	2.88e-239	0.703913	0.507	0	9.14e-235	adult_noise
Nup98	4.05e-239	-0.707665	0.053	0.345	1.29e-234	adult_noise
Nsd2	4.58e-239	-0.43828	0	0.178	1.45e-234	adult_noise
Mindy3	4.58e-239	-0.419507	0	0.178	1.45e-234	adult_noise
D8Ertd738e	9.98e-239	0.752201	0.978	0.713	3.17e-234	adult_noise
Prrx1	4.23e-238	-0.49884	0.004	0.199	1.35e-233	adult_noise
Entr1	4.49e-238	-0.404727	0	0.177	1.43e-233	adult_noise
Higd2a	9.49e-238	0.818362	0.938	0.486	3.01e-233	adult_noise
Rps28	1.19e-237	0.798441	0.998	0.896	3.78e-233	adult_noise
Tmed2	9.63e-237	0.810236	0.951	0.578	3.06e-232	adult_noise
Sdhb	1.31e-236	0.86493	0.945	0.542	4.17e-232	adult_noise
Cxadr	1.49e-236	-1.15791	0.056	0.349	4.74e-232	adult_noise
Fxyd5	2.46e-236	1.14792	0.597	0.083	7.82e-232	adult_noise
Rigi	4.32e-236	-0.462757	0	0.176	1.37e-231	adult_noise
Tasor2	4.32e-236	-0.390568	0	0.176	1.37e-231	adult_noise
Tug1	4.32e-236	-0.381195	0	0.176	1.37e-231	adult_noise
Ctnnb1	6.78e-236	0.948138	0.979	0.765	2.16e-231	adult_noise
Uqcrq	6.96e-236	0.784791	0.991	0.758	2.21e-231	adult_noise
Nfia	1.03e-235	-1.16721	0.697	0.837	3.28e-231	adult_noise
Smg6	4.66e-235	-0.928864	0.133	0.472	1.48e-230	adult_noise
Slirp	8.33e-235	0.806496	0.848	0.314	2.65e-230	adult_noise
Tnfrsf12a	1.73e-234	1.27161	0.661	0.123	5.51e-230	adult_noise
Hycc2	4.14e-234	-0.388848	0	0.174	1.32e-229	adult_noise
Tma7	5.1e-234	0.782398	0.952	0.615	1.62e-229	adult_noise
Grip1	6.54e-234	-0.517251	0.002	0.185	2.08e-229	adult_noise
Fam96a	9.1e-234	0.687764	0.499	0	2.89e-229	adult_noise
Cap1	1.06e-233	0.834854	0.799	0.264	3.37e-229	adult_noise
Bhmt2	4.24e-233	-0.528099	0.005	0.196	1.35e-228	adult_noise
H2-T22	2.13e-232	0.923282	0.684	0.144	6.77e-228	adult_noise
Npas3	2.4e-232	-1.01974	0.048	0.325	7.62e-228	adult_noise
Sdf2l1	2.67e-232	0.907378	0.692	0.145	8.5e-228	adult_noise
Fam69a	2.73e-232	0.770555	0.497	0	8.69e-228	adult_noise
Swi5	3.42e-232	0.775765	0.97	0.692	1.09e-227	adult_noise
Dop1a	3.96e-232	-0.407895	0	0.173	1.26e-227	adult_noise
Tent2	3.96e-232	-0.400188	0	0.173	1.26e-227	adult_noise
Mcoln3	6.32e-232	-1.2831	0.13	0.465	2.01e-227	adult_noise
Capzb	8.45e-232	0.805526	0.935	0.549	2.69e-227	adult_noise
Nav2	9.53e-232	-1.72012	0.482	0.722	3.03e-227	adult_noise
Fam20a	1.07e-231	-0.914176	0.047	0.328	3.41e-227	adult_noise
Nkd2	1.18e-231	-0.465965	0.003	0.189	3.77e-227	adult_noise
Stk39	1.94e-231	-2.13307	0.427	0.682	6.17e-227	adult_noise
Dcaf1	3.87e-231	-0.385731	0	0.172	1.23e-226	adult_noise
Wdr1	3.05e-230	0.830517	0.785	0.239	9.68e-226	adult_noise
H2ac25	3.78e-230	-0.380989	0	0.171	1.2e-225	adult_noise
H2ax	3.78e-230	-0.415322	0	0.171	1.2e-225	adult_noise
Gjb2	4.01e-230	1.61868	0.942	0.435	1.27e-225	adult_noise
Kirrel	4.54e-230	-0.751697	0.054	0.34	1.44e-225	adult_noise
Btg1	1.27e-229	1.05313	0.852	0.333	4.03e-225	adult_noise
Son	1.9e-229	-0.871277	0.93	0.932	6.05e-225	adult_noise
Rab21	2.02e-229	-1.01656	0.198	0.54	6.41e-225	adult_noise
Cltb	3.13e-229	0.946126	0.869	0.376	9.95e-225	adult_noise
Abraxas2	3.69e-229	-0.379374	0	0.171	1.17e-224	adult_noise
Bre	5.18e-229	0.68988	0.492	0	1.65e-224	adult_noise
Ywhae	5.47e-229	0.741919	0.982	0.758	1.74e-224	adult_noise
Lamp1	2.8e-228	0.754503	0.991	0.823	8.9e-224	adult_noise
Itih2	3.25e-228	-0.747672	0.021	0.255	1.03e-223	adult_noise
Rab7	2.26e-227	0.770637	0.941	0.535	7.17e-223	adult_noise
Nectin3	3.51e-227	-0.37788	0	0.169	1.12e-222	adult_noise
Nol3	3.94e-227	0.827271	0.606	0.074	1.25e-222	adult_noise
Atad2b	7.41e-227	-0.732851	0.052	0.334	2.36e-222	adult_noise
Atp5j	2.23e-226	0.705344	0.998	0.901	7.1e-222	adult_noise
Tusc3	3.31e-226	0.687551	0.487	0	1.05e-221	adult_noise
Bclaf3	3.42e-226	-0.363506	0	0.168	1.09e-221	adult_noise
Dennd1a	5.85e-226	-0.87018	0.101	0.421	1.86e-221	adult_noise
Fam84b	7.16e-226	0.772343	0.487	0	2.28e-221	adult_noise
Psme3ip1	3.33e-225	-0.386647	0	0.168	1.06e-220	adult_noise
Fam91a1	3.33e-225	-0.387296	0	0.168	1.06e-220	adult_noise
Gsdme	3.33e-225	-0.391959	0	0.168	1.06e-220	adult_noise
Mut	4.33e-225	0.674889	0.486	0	1.38e-220	adult_noise
Stox2	6.03e-225	-1.97033	0.247	0.57	1.92e-220	adult_noise
Tmem5	7.27e-224	0.678404	0.484	0	2.31e-219	adult_noise
Ptprt	1.62e-223	-1.01522	0.091	0.401	5.14e-219	adult_noise
Lnpep	3.71e-223	-0.73519	0.062	0.351	1.18e-218	adult_noise
Sash1	4.72e-223	-1.23745	0.424	0.688	1.5e-218	adult_noise
Rarres1	5.34e-223	-1.50658	0.019	0.244	1.7e-218	adult_noise
Garem1	3.06e-222	-0.437205	0	0.165	9.73e-218	adult_noise
Spag9	7.84e-222	-1.12112	0.438	0.705	2.49e-217	adult_noise
BC026585	1.55e-221	0.679753	0.48	0	4.93e-217	adult_noise
Ptprk	1.6e-221	-0.954707	0.057	0.34	5.09e-217	adult_noise
Sytl2	2.64e-221	-1.63282	0.297	0.606	8.4e-217	adult_noise
Marchf8	2.97e-221	-0.372274	0	0.165	9.45e-217	adult_noise
Mfsd14a	2.97e-221	-0.370031	0	0.165	9.45e-217	adult_noise
Uqcr11	3.93e-221	0.723677	0.996	0.86	1.25e-216	adult_noise
Sptssa	1.79e-220	0.864755	0.888	0.403	5.69e-216	adult_noise
Lrmda	2.89e-220	-0.51773	0	0.164	9.17e-216	adult_noise
Robo1	4.2e-220	-1.28326	0.186	0.514	1.34e-215	adult_noise
Pkm	4.51e-220	0.780179	0.99	0.786	1.43e-215	adult_noise
Zfp445	5.31e-220	-0.560573	0.027	0.265	1.69e-215	adult_noise
Grb14	6.58e-220	-1.13037	0.055	0.331	2.09e-215	adult_noise
Cxx1b	1.5e-219	0.647995	0.477	0	4.77e-215	adult_noise
St3gal5	1.66e-219	1.0296	0.838	0.38	5.29e-215	adult_noise
Septin10	2.8e-219	-0.358037	0	0.163	8.9e-215	adult_noise
Cilk1	2.8e-219	-0.385528	0	0.163	8.9e-215	adult_noise
Rpl14	3.29e-219	0.803325	1	0.872	1.05e-214	adult_noise
Thrb	3.69e-218	-0.801923	0.05	0.321	1.17e-213	adult_noise
Mrpl52	4.32e-218	0.784515	0.944	0.574	1.37e-213	adult_noise
Itga8	1.61e-217	-0.663446	0.007	0.196	5.11e-213	adult_noise
Grcc10	2.61e-217	0.750834	0.689	0.151	8.29e-213	adult_noise
Purg	3.94e-217	-0.539319	0.019	0.239	1.25e-212	adult_noise
Phf21a	1.83e-216	-1.07394	0.243	0.57	5.83e-212	adult_noise
Strbp	4.91e-216	-1.22972	0.396	0.673	1.56e-211	adult_noise
Tmem160	1.14e-215	0.770835	0.924	0.476	3.62e-211	adult_noise
Pcdh7	1.18e-215	-0.725735	0.01	0.206	3.75e-211	adult_noise
Cd151	1.36e-215	0.89509	0.887	0.45	4.31e-211	adult_noise
S100a11	1.45e-215	1.17591	0.907	0.465	4.62e-211	adult_noise
Mtss2	2.46e-215	-0.352969	0	0.16	7.83e-211	adult_noise
Myl12a	3.35e-215	0.92571	0.895	0.44	1.07e-210	adult_noise
Lgi4	1.48e-214	1.12045	0.743	0.231	4.69e-210	adult_noise
Park7	1.63e-214	0.731927	0.976	0.696	5.19e-210	adult_noise
Rpl6l	7.23e-214	0.663313	0.469	0	2.3e-209	adult_noise
Tex15	8.08e-214	-0.505859	0.008	0.197	2.57e-209	adult_noise
Pla2g16	1.19e-213	0.788768	0.468	0	3.79e-209	adult_noise
Nr3c2	1.68e-213	-1.02927	0.128	0.448	5.35e-209	adult_noise
Septin8	2.3e-213	-0.375259	0	0.159	7.32e-209	adult_noise
Lnpk	2.3e-213	-0.367778	0	0.159	7.32e-209	adult_noise
Tmem9b	4.06e-213	0.739344	0.743	0.204	1.29e-208	adult_noise
Ccdc152	5.37e-213	-0.476727	0	0.16	1.71e-208	adult_noise
Gm561	1.85e-212	0.631183	0.466	0	5.88e-208	adult_noise
Lratd2	2.22e-212	-0.435578	0	0.158	7.07e-208	adult_noise
Hunk	7.77e-212	-0.566131	0.015	0.223	2.47e-207	adult_noise
Ndufa12	7.77e-212	0.77425	0.967	0.651	2.47e-207	adult_noise
Gabarapl1	1.28e-211	0.823433	0.931	0.533	4.07e-207	adult_noise
Adprs	2.15e-211	-0.341023	0	0.158	6.83e-207	adult_noise
Dmac1	2.15e-211	-0.347974	0	0.158	6.83e-207	adult_noise
Grk3	2.15e-211	-0.335782	0	0.158	6.83e-207	adult_noise
0610043K17Rik	3.43e-211	-0.563869	0.015	0.222	1.09e-206	adult_noise
Zfp609	1.21e-210	-0.652769	0.052	0.319	3.84e-206	adult_noise
Rpl38	1.55e-210	0.73945	0.999	0.906	4.93e-206	adult_noise
Ciao2a	2.07e-210	-0.360622	0	0.157	6.59e-206	adult_noise
Ppp1r11	2.09e-210	0.758903	0.88	0.395	6.64e-206	adult_noise
Ndufb2	3.6e-210	0.775134	0.964	0.591	1.15e-205	adult_noise
Tmbim1	3.61e-210	0.789527	0.781	0.253	1.15e-205	adult_noise
Rpl4	6.67e-210	0.811024	0.99	0.704	2.12e-205	adult_noise
l7Rn6	7.15e-210	0.630323	0.462	0	2.27e-205	adult_noise
Maml3	1.81e-209	-0.949122	0.111	0.419	5.74e-205	adult_noise
Frmpd4	2e-209	-0.467601	0	0.156	6.35e-205	adult_noise
Hdgfl2	2e-209	-0.334942	0	0.156	6.35e-205	adult_noise
App	3.14e-209	-0.787565	0.968	0.956	9.97e-205	adult_noise
Syt1	4.62e-209	-0.91822	0.031	0.267	1.47e-204	adult_noise
Serp1	9.84e-209	0.748578	0.805	0.285	3.13e-204	adult_noise
Znrd1	1.39e-208	0.635431	0.46	0	4.41e-204	adult_noise
Ly6e	1.54e-208	1.23968	0.587	0.099	4.9e-204	adult_noise
Itprid2	1.93e-208	-0.348925	0	0.155	6.12e-204	adult_noise
Mfsd14b	1.93e-208	-0.356448	0	0.155	6.12e-204	adult_noise
Pibf1	4.66e-208	-0.681926	0.05	0.314	1.48e-203	adult_noise
Lrfn5	6.18e-208	-0.695141	0.007	0.191	1.96e-203	adult_noise
Paxbp1	1e-207	-0.86257	0.115	0.427	3.18e-203	adult_noise
Mlf2	1.26e-207	0.749027	0.907	0.454	4.02e-203	adult_noise
Zfta	1.85e-207	-0.33857	0	0.155	5.89e-203	adult_noise
Dse	3.59e-207	-0.798858	0.039	0.287	1.14e-202	adult_noise
Epha4	2.95e-206	-0.492449	0.01	0.2	9.36e-202	adult_noise
Ldha	3.68e-206	0.875798	0.957	0.663	1.17e-201	adult_noise
Ndufb7	1.47e-205	0.692158	0.982	0.736	4.68e-201	adult_noise
Grn	1.48e-205	0.856517	0.849	0.378	4.71e-201	adult_noise
Ankrd12	1.51e-205	-1.15298	0.564	0.748	4.81e-201	adult_noise
Lama2	7.89e-205	-0.493964	0.005	0.177	2.51e-200	adult_noise
Laptm4a	1.02e-204	0.718697	0.989	0.857	3.24e-200	adult_noise
Gpi1	1.12e-204	0.958731	0.928	0.575	3.56e-200	adult_noise
Ppm1h	1.3e-204	-0.878272	0.108	0.411	4.14e-200	adult_noise
Pwwp3a	1.65e-204	-0.339524	0	0.153	5.24e-200	adult_noise
Mgea5	2.53e-204	0.639595	0.454	0	8.04e-200	adult_noise
Adgrl3	3.04e-204	-0.993305	0.122	0.429	9.65e-200	adult_noise
Ubb	3.1e-204	0.80254	1	0.981	9.85e-200	adult_noise
Usp34	3.12e-204	-1.0425	0.353	0.642	9.92e-200	adult_noise
Ubl7	3.9e-204	0.790125	0.796	0.281	1.24e-199	adult_noise
Fmn1	4.8e-204	-2.21853	0.376	0.624	1.53e-199	adult_noise
Ebf2	7.53e-204	-0.867508	0.04	0.287	2.39e-199	adult_noise
Matn4	1.05e-203	0.838109	0.475	0.014	3.35e-199	adult_noise
D17Wsu92e	1.09e-203	0.621231	0.453	0	3.47e-199	adult_noise
Mbd5	1.18e-203	-0.817671	0.105	0.409	3.74e-199	adult_noise
Fbh1	1.58e-203	-0.333044	0	0.152	5.04e-199	adult_noise
Psmb1	2.8e-203	0.723328	0.945	0.609	8.89e-199	adult_noise
Fam58b	2.89e-203	0.62593	0.452	0	9.19e-199	adult_noise
Tnks	4.89e-203	-0.597259	0.042	0.293	1.56e-198	adult_noise
Scin	5.33e-203	-0.451992	0.006	0.179	1.69e-198	adult_noise
Shld1	1.52e-202	-0.381478	0	0.151	4.84e-198	adult_noise
2023-03-07	2.58e-202	0.63411	0.45	0	8.19e-198	adult_noise
Taf9	1.25e-201	-0.389495	0.005	0.177	3.96e-197	adult_noise
Smyd3	2.89e-201	-0.987029	0.132	0.44	9.2e-197	adult_noise
Ccdc124	3.36e-201	0.727162	0.809	0.294	1.07e-196	adult_noise
Ndnf	3.91e-201	-0.408079	0.002	0.162	1.24e-196	adult_noise
Fbxl17	4.69e-201	-1.14051	0.236	0.546	1.49e-196	adult_noise
Znrf3	9.99e-201	-0.703482	0.067	0.341	3.17e-196	adult_noise
Irf7	1.08e-200	1.09342	0.506	0.039	3.43e-196	adult_noise
Epb41	1.2e-200	-1.08133	0.142	0.45	3.83e-196	adult_noise
Arpc1a	1.89e-200	0.754991	0.929	0.555	6e-196	adult_noise
Hdac9	2.56e-200	-0.497253	0.003	0.165	8.14e-196	adult_noise
Ppp1ca	2.79e-200	0.732077	0.909	0.481	8.85e-196	adult_noise
Csnk2a2	4.7e-200	-0.617192	0.056	0.319	1.49e-195	adult_noise
Myl6	5.53e-200	0.779716	0.99	0.845	1.76e-195	adult_noise
Bag1	7.42e-200	0.730733	0.914	0.501	2.36e-195	adult_noise
H1f4	1.34e-199	-0.340618	0	0.149	4.26e-195	adult_noise
Ufd1l	1.39e-199	0.60487	0.446	0	4.41e-195	adult_noise
Aif1l	2.3e-199	1.07057	0.842	0.286	7.31e-195	adult_noise
Fermt2	6.79e-199	-1.00901	0.549	0.741	2.16e-194	adult_noise
Sik3	7.05e-199	-1.03277	0.213	0.526	2.24e-194	adult_noise
Smagp	2.02e-198	0.705828	0.632	0.128	6.41e-194	adult_noise
Ube2l6	2.4e-198	0.800938	0.527	0.056	7.64e-194	adult_noise
Naa38	2.97e-198	0.746285	0.822	0.311	9.45e-194	adult_noise
Tuba1b	3.33e-198	0.900793	0.943	0.653	1.06e-193	adult_noise
Cox14	7.54e-198	0.722272	0.94	0.571	2.4e-193	adult_noise
Ptpn13	7.62e-198	-0.893252	0.065	0.332	2.42e-193	adult_noise
Phactr1	1.04e-197	-1.37793	0.065	0.332	3.31e-193	adult_noise
Fdx1l	1.05e-197	0.602223	0.443	0	3.35e-193	adult_noise
Arhgap28	1.17e-197	-0.54592	0.02	0.229	3.72e-193	adult_noise
Nlk	2.87e-197	-1.74294	0.41	0.66	9.14e-193	adult_noise
Apoe	3.12e-197	-2.35527	0.983	0.888	9.93e-193	adult_noise
Cyr61	3.49e-197	1.65164	0.442	0	1.11e-192	adult_noise
Cox5a	7.37e-197	0.871937	0.987	0.745	2.34e-192	adult_noise
Anxa2	2.62e-196	1.09492	0.845	0.384	8.31e-192	adult_noise
Snx3	3.03e-196	0.714997	0.904	0.494	9.64e-192	adult_noise
2810474O19Rik	3.82e-196	0.769622	0.44	0	1.21e-191	adult_noise
Enpp2	7.65e-196	-1.91228	0.087	0.365	2.43e-191	adult_noise
Retreg3	1.13e-195	-0.352685	0	0.146	3.58e-191	adult_noise
Togaram1	1.13e-195	-0.31734	0	0.146	3.58e-191	adult_noise
Ints6l	1.13e-195	-0.343506	0	0.146	3.58e-191	adult_noise
Litaf	4.85e-195	0.767774	0.82	0.325	1.54e-190	adult_noise
Vps13a	6.48e-195	-0.874578	0.161	0.471	2.06e-190	adult_noise
Sord	7.71e-195	0.788376	0.712	0.209	2.45e-190	adult_noise
Cisd3	1.57e-194	0.69667	0.668	0.157	5e-190	adult_noise
Mkks	1.69e-194	0.640024	0.545	0.063	5.37e-190	adult_noise
Casc4	1.73e-194	0.611398	0.438	0	5.5e-190	adult_noise
Ndufc1	4.86e-194	0.694538	0.977	0.714	1.55e-189	adult_noise
Pbx1	5.57e-194	-1.27328	0.48	0.694	1.77e-189	adult_noise
Cox7a2	5.59e-194	0.714092	0.998	0.909	1.78e-189	adult_noise
Gm33989	1.03e-193	-0.304902	0	0.145	3.26e-189	adult_noise
Ndufs6	1.11e-193	0.544967	0.978	0.619	3.52e-189	adult_noise
Cox6c	1.31e-193	0.63018	0.999	0.96	4.15e-189	adult_noise
Rarres2	2.11e-193	-0.783852	0.036	0.268	6.7e-189	adult_noise
Cd63	3.97e-193	0.822774	0.999	0.923	1.26e-188	adult_noise
Lhfpl1	4.09e-193	0.782048	0.593	0.099	1.3e-188	adult_noise
Hnrnpk	5.74e-193	0.701876	0.969	0.706	1.82e-188	adult_noise
Cped1	7.77e-193	-1.37977	0.168	0.47	2.47e-188	adult_noise
Esrrg	1.24e-192	-0.628995	0.017	0.215	3.93e-188	adult_noise
2023-03-06	1.57e-192	0.62103	0.434	0	5e-188	adult_noise
Wfdc18	1.91e-192	3.22244	0.483	0.027	6.08e-188	adult_noise
Impad1	2.52e-192	0.588704	0.434	0	8.02e-188	adult_noise
Kansl1	2.85e-192	-1.03416	0.311	0.599	9.06e-188	adult_noise
Gm19522	9.34e-192	-0.330973	0	0.143	2.97e-187	adult_noise
Cep20	9.34e-192	-0.298155	0	0.143	2.97e-187	adult_noise
Perp	9.69e-192	0.759846	0.588	0.099	3.08e-187	adult_noise
Atp6v1g1	1.6e-191	0.663152	0.988	0.796	5.08e-187	adult_noise
Sssca1	1.67e-191	0.580457	0.433	0	5.31e-187	adult_noise
0610037L13Rik	1.67e-191	0.582052	0.433	0	5.31e-187	adult_noise
Enho	2.31e-191	0.966088	0.86	0.514	7.35e-187	adult_noise
Xaf1	2.66e-191	0.782051	0.802	0.283	8.45e-187	adult_noise
Lgals3	2.77e-191	1.63059	0.441	0.006	8.8e-187	adult_noise
Rpl23a-ps3	3.39e-191	0.595615	0.432	0	1.08e-186	adult_noise
Jund	5.57e-191	0.811006	0.997	0.821	1.77e-186	adult_noise
Pde1a	6.56e-191	-0.402229	0.006	0.173	2.08e-186	adult_noise
Mindy4	8.9e-191	-0.331994	0	0.142	2.83e-186	adult_noise
Cyb5r3	9.72e-191	0.719564	0.727	0.228	3.09e-186	adult_noise
Atp6v0e2	1.64e-190	0.697769	0.641	0.144	5.2e-186	adult_noise
Snhg9	2.67e-190	0.69167	0.5	0.041	8.49e-186	adult_noise
Cep350	3.22e-190	-0.747998	0.097	0.382	1.02e-185	adult_noise
Dazap2	4.48e-190	0.70634	0.796	0.299	1.42e-185	adult_noise
Miga1	8.48e-190	-0.31871	0	0.142	2.7e-185	adult_noise
Dele1	8.48e-190	-0.309206	0	0.142	2.7e-185	adult_noise
Mycbp2	9.15e-190	-1.02871	0.365	0.632	2.91e-185	adult_noise
Nipbl	1.37e-189	-1.03259	0.355	0.625	4.37e-185	adult_noise
Tceal8	1.5e-189	0.783766	0.82	0.34	4.76e-185	adult_noise
Pard3	3.01e-189	-1.00104	0.234	0.534	9.56e-185	adult_noise
Lypd6	3.14e-189	-0.469096	0.013	0.199	9.98e-185	adult_noise
H1f0	3.61e-189	0.991099	0.804	0.352	1.15e-184	adult_noise
Ndufv3	4.04e-189	0.714163	0.954	0.583	1.29e-184	adult_noise
S100a13	6.03e-189	0.713719	0.975	0.714	1.92e-184	adult_noise
Smim29	8.08e-189	-0.349011	0	0.141	2.57e-184	adult_noise
Gstp1	1.06e-188	0.765855	0.73	0.217	3.38e-184	adult_noise
Prpf4b	1.33e-188	-1.16265	0.441	0.681	4.22e-184	adult_noise
Ifitm2	1.34e-188	0.771329	0.976	0.681	4.26e-184	adult_noise
2610035D17Rik	1.83e-188	-1.32223	0.312	0.597	5.8e-184	adult_noise
Pgam1	2.95e-188	0.760747	0.962	0.641	9.36e-184	adult_noise
Glul	3.86e-188	0.804591	0.994	0.896	1.23e-183	adult_noise
Adipor1	4.51e-188	0.703748	0.791	0.299	1.43e-183	adult_noise
Gpc6	7.35e-188	-0.611191	0.016	0.209	2.33e-183	adult_noise
Cxcl13	7.68e-188	-0.686715	0.001	0.143	2.44e-183	adult_noise
Sgcd	1.01e-187	-0.628981	0.011	0.189	3.21e-183	adult_noise
Pdpn	2.59e-187	0.827338	0.765	0.282	8.25e-183	adult_noise
Irx5	3.46e-187	-1.82249	0.088	0.36	1.1e-182	adult_noise
Mrpl54	7.75e-187	0.662254	0.855	0.358	2.46e-182	adult_noise
1700021F05Rik	1.29e-186	0.573954	0.425	0	4.11e-182	adult_noise
Scara5	1.59e-186	-0.397263	0.004	0.161	5.05e-182	adult_noise
St3gal1	2.24e-186	-0.595199	0.022	0.224	7.13e-182	adult_noise
Cacna2d1	4.04e-186	-0.906751	0.051	0.301	1.28e-181	adult_noise
Hiat1	6.6e-186	0.570639	0.424	0	2.1e-181	adult_noise
Cfap410	6.94e-186	-0.307893	0	0.139	2.21e-181	adult_noise
Foxn3	1e-185	-0.98773	0.225	0.526	3.18e-181	adult_noise
Wdr89	2.09e-185	0.702373	0.704	0.206	6.63e-181	adult_noise
Fam129b	1.35e-184	0.921731	0.421	0	4.29e-180	adult_noise
2610507B11Rik	3.41e-184	0.588407	0.421	0	1.08e-179	adult_noise
Gadd45b	3.56e-184	0.894623	0.65	0.168	1.13e-179	adult_noise
Eif4a1	3.71e-184	0.729102	0.919	0.542	1.18e-179	adult_noise
Arid1b	9.68e-184	-0.977694	0.221	0.519	3.08e-179	adult_noise
Pebp1	2.02e-183	0.50406	0.99	0.818	6.41e-179	adult_noise
Fstl4	3.44e-183	-1.18141	0.045	0.279	1.09e-178	adult_noise
Fcho2	3.53e-183	-1.00194	0.273	0.559	1.12e-178	adult_noise
Rida	5.94e-183	-0.337488	0	0.137	1.89e-178	adult_noise
Akap9	8.87e-183	-1.02523	0.457	0.683	2.82e-178	adult_noise
Naalad2	2.03e-182	-0.395235	0.007	0.172	6.45e-178	adult_noise
Sdccag3	3.45e-182	0.546907	0.417	0	1.1e-177	adult_noise
Dip2c	1.19e-181	-1.04673	0.194	0.491	3.79e-177	adult_noise
Gpatch8	2.2e-181	-1.00643	0.346	0.617	7.01e-177	adult_noise
Slit3	2.7e-181	-0.876275	0.016	0.202	8.57e-177	adult_noise
Akap8l	4.55e-181	-0.959272	0.247	0.54	1.45e-176	adult_noise
Atrnl1	5.22e-181	-0.906927	0.118	0.404	1.66e-176	adult_noise
Dusp6	5.27e-181	0.960092	0.662	0.193	1.67e-176	adult_noise
Washc5	5.33e-181	-0.318499	0	0.135	1.69e-176	adult_noise
Czib	5.33e-181	-0.273334	0	0.135	1.69e-176	adult_noise
Gatd1	5.33e-181	-0.284755	0	0.135	1.69e-176	adult_noise
Ndufb8	5.79e-181	0.657514	0.981	0.721	1.84e-176	adult_noise
Igsf8	6.25e-181	0.816782	0.752	0.275	1.99e-176	adult_noise
Pcnp	9.45e-181	0.698995	0.872	0.437	3e-176	adult_noise
Rps17	1.54e-180	0.647799	0.996	0.886	4.9e-176	adult_noise
Snrnp27	1.89e-180	0.685809	0.814	0.333	6.01e-176	adult_noise
Polr2l	1.95e-180	0.642835	0.64	0.155	6.2e-176	adult_noise
Sncaip	2.42e-180	-0.38712	0.005	0.161	7.69e-176	adult_noise
Ext1	2.59e-180	-0.758098	0.095	0.371	8.23e-176	adult_noise
Wdr86	5.24e-180	-0.392259	0.007	0.168	1.66e-175	adult_noise
Hist1h2al	8.52e-180	0.584655	0.413	0	2.71e-175	adult_noise
Ints6	1.46e-179	-0.509219	0.031	0.245	4.65e-175	adult_noise
Kmt2a	4.75e-179	-0.930965	0.23	0.524	1.51e-174	adult_noise
Fzd10os	4.78e-179	-0.292354	0	0.134	1.52e-174	adult_noise
Cops6	4.8e-179	0.678972	0.823	0.346	1.53e-174	adult_noise
Sptbn1	9.38e-179	-1.10801	0.915	0.888	2.98e-174	adult_noise
Zfhx3	1e-178	-1.22975	0.385	0.666	3.19e-174	adult_noise
Emilin2	1.07e-177	-3.56143	0.102	0.371	3.4e-173	adult_noise
Acss3	1.48e-177	-0.362256	0.005	0.158	4.69e-173	adult_noise
Ank2	2.7e-177	-1.40989	0.348	0.6	8.57e-173	adult_noise
Castor2	4.27e-177	-0.271352	0	0.132	1.36e-172	adult_noise
Grk2	4.27e-177	-0.287139	0	0.132	1.36e-172	adult_noise
Pacc1	4.27e-177	-0.332124	0	0.132	1.36e-172	adult_noise
Mindy1	4.27e-177	-0.329077	0	0.132	1.36e-172	adult_noise
Tspan17	5.95e-177	0.605149	0.562	0.099	1.89e-172	adult_noise
Mrps36	7.36e-177	0.687964	0.845	0.376	2.34e-172	adult_noise
Cnbp	9.26e-177	0.662348	0.962	0.665	2.94e-172	adult_noise
Cox20	1.24e-176	0.708978	0.839	0.373	3.94e-172	adult_noise
Nkapd1	4.03e-176	-0.277963	0	0.132	1.28e-171	adult_noise
Rflnb	4.03e-176	-0.430841	0	0.132	1.28e-171	adult_noise
Patj	4.03e-176	-0.379885	0	0.132	1.28e-171	adult_noise
Cdh1	8.02e-176	0.809499	0.7	0.225	2.55e-171	adult_noise
Ucp2	8.98e-176	0.731132	0.786	0.278	2.85e-171	adult_noise
Toporsos	1.2e-175	0.575733	0.406	0	3.82e-171	adult_noise
Hnrnpa1	1.47e-175	0.7292	0.87	0.406	4.69e-171	adult_noise
Ubc	1.56e-175	0.811012	0.996	0.876	4.94e-171	adult_noise
Pcm1	1.82e-175	-0.964953	0.371	0.625	5.79e-171	adult_noise
Nudt9	2.36e-175	0.641208	0.831	0.332	7.51e-171	adult_noise
Tmem261	2.37e-175	0.541379	0.406	0	7.53e-171	adult_noise
Znhit1	2.53e-175	0.619536	0.648	0.16	8.04e-171	adult_noise
Ric8a	3.81e-175	-0.272344	0	0.131	1.21e-170	adult_noise
Emcn	4.19e-175	-3.86523	0.108	0.376	1.33e-170	adult_noise
Pgm2l1	6.96e-175	-0.776632	0.044	0.271	2.21e-170	adult_noise
Rexo2	8.36e-175	0.703118	0.882	0.434	2.66e-170	adult_noise
Col13a1	1.08e-174	-0.423126	0.005	0.155	3.42e-170	adult_noise
Arid4a	1.09e-174	-0.983816	0.233	0.519	3.46e-170	adult_noise
Rfwd2	1.15e-174	0.533034	0.404	0	3.66e-170	adult_noise
Ptrf	1.44e-174	0.646312	0.404	0	4.58e-170	adult_noise
Nudt4	4.4e-174	1.67673	0.718	0.255	1.4e-169	adult_noise
Wdr33	5.09e-174	-0.845798	0.17	0.46	1.62e-169	adult_noise
Tmem57	5.57e-174	0.537948	0.403	0	1.77e-169	adult_noise
Magi3	7.84e-174	-0.760214	0.098	0.369	2.49e-169	adult_noise
Arl6ip5	9.74e-174	0.718687	0.727	0.253	3.09e-169	adult_noise
Spindoc	3.39e-173	-0.308957	0	0.129	1.08e-168	adult_noise
Spg21	3.53e-173	0.777917	0.892	0.488	1.12e-168	adult_noise
Arhgef37	3.71e-173	-0.550206	0.014	0.188	1.18e-168	adult_noise
Sqstm1	4.12e-173	0.662287	0.961	0.681	1.31e-168	adult_noise
Tmem242	7.03e-173	0.581145	0.579	0.114	2.23e-168	adult_noise
Ntn4	1.32e-172	-0.497767	0.018	0.201	4.19e-168	adult_noise
Cmtm5	1.35e-172	0.728968	0.724	0.222	4.3e-168	adult_noise
Bcl6	3.18e-172	-0.822845	0.079	0.335	1.01e-167	adult_noise
Dennd10	3.19e-172	-0.285659	0	0.129	1.01e-167	adult_noise
Rac1	3.42e-172	0.664962	0.914	0.539	1.09e-167	adult_noise
Mbnl2	3.9e-172	-0.916216	0.844	0.86	1.24e-167	adult_noise
Anxa5	1.71e-171	0.798047	0.966	0.734	5.45e-167	adult_noise
Psmb7	2e-171	0.675143	0.836	0.385	6.34e-167	adult_noise
Fhip2a	3.01e-171	-0.278355	0	0.128	9.56e-167	adult_noise
Dnajc1	3.7e-171	-0.970356	0.375	0.625	1.18e-166	adult_noise
Pcdh15	3.71e-171	-0.528546	0.003	0.143	1.18e-166	adult_noise
Magi1	3.93e-171	-0.753255	0.069	0.317	1.25e-166	adult_noise
Atrx	4.92e-171	-1.00494	0.616	0.751	1.56e-166	adult_noise
Hint2	5.08e-171	0.671196	0.871	0.417	1.62e-166	adult_noise
H2-T23	9.51e-171	0.83034	0.823	0.359	3.02e-166	adult_noise
Birc6	1.66e-170	-0.939275	0.314	0.581	5.27e-166	adult_noise
Cnn3	2.16e-170	0.713952	0.934	0.591	6.85e-166	adult_noise
Mrtfa	2.83e-170	-0.322735	0	0.127	9e-166	adult_noise
Hmox1	3.81e-170	0.755141	0.551	0.099	1.21e-165	adult_noise
Rab6b	4.16e-170	-0.31704	0.003	0.142	1.32e-165	adult_noise
Rnf7	4.21e-170	0.664045	0.959	0.683	1.34e-165	adult_noise
Wif1	6.4e-170	-0.506036	0.004	0.149	2.04e-165	adult_noise
Rad51b	6.51e-170	-0.330288	0	0.128	2.07e-165	adult_noise
1810043G02Rik	6.76e-170	0.534395	0.396	0	2.15e-165	adult_noise
Amd1	8.76e-170	0.707502	0.764	0.273	2.78e-165	adult_noise
Cog5	1.77e-169	-0.489241	0.03	0.233	5.61e-165	adult_noise
Pced1b	1.95e-169	-0.450471	0.019	0.202	6.21e-165	adult_noise
Tbca	2.26e-169	0.624176	0.938	0.614	7.18e-165	adult_noise
Gm26825	2.57e-169	0.611811	0.395	0	8.16e-165	adult_noise
Senp6	2.61e-169	-0.991984	0.456	0.666	8.28e-165	adult_noise
Atpsckmt	2.66e-169	-0.30069	0	0.127	8.46e-165	adult_noise
Mien1	3.3e-169	0.61747	0.87	0.393	1.05e-164	adult_noise
Hmcn1	4.05e-169	-0.823112	0.067	0.314	1.29e-164	adult_noise
Gdi2	5.15e-169	0.669208	0.889	0.501	1.64e-164	adult_noise
Prkcb	9.81e-169	-0.350627	0.005	0.153	3.12e-164	adult_noise
Efl1	2.5e-168	-0.301166	0	0.126	7.96e-164	adult_noise
Eola1	2.5e-168	-0.282161	0	0.126	7.96e-164	adult_noise
Nenf	5.7e-168	0.625997	0.977	0.808	1.81e-163	adult_noise
Nedd4	6.6e-168	-0.766878	0.902	0.899	2.1e-163	adult_noise
Alad	8.57e-168	0.633565	0.665	0.193	2.72e-163	adult_noise
Slc25a5	1.18e-167	0.758698	0.947	0.63	3.75e-163	adult_noise
Dpysl3	2.21e-167	-1.11116	0.12	0.394	7.02e-163	adult_noise
Commd1	3.7e-167	0.652162	0.854	0.403	1.18e-162	adult_noise
Ube2e2	4.51e-167	-1.11307	0.301	0.56	1.43e-162	adult_noise
2010320M18Rik	1.58e-166	0.519039	0.39	0	5.01e-162	adult_noise
Marchf3	2.21e-166	-0.343749	0	0.124	7.02e-162	adult_noise
Adm	2.28e-166	1.07929	0.777	0.313	7.26e-162	adult_noise
0610007P14Rik	2.45e-166	0.525201	0.39	0	7.79e-162	adult_noise
Radil	4.25e-166	-0.367239	0.009	0.165	1.35e-161	adult_noise
Srek1	4.38e-166	-0.956839	0.269	0.543	1.39e-161	adult_noise
Slc16a2	4.71e-166	-0.610486	0.044	0.265	1.5e-161	adult_noise
Gjb6	6.62e-166	1.07102	0.961	0.467	2.1e-161	adult_noise
Snapin	1.4e-165	0.608445	0.659	0.182	4.45e-161	adult_noise
Coa3	1.62e-165	0.669406	0.904	0.509	5.14e-161	adult_noise
Kcnq3	1.75e-165	-0.435835	0.001	0.129	5.56e-161	adult_noise
Pcnx3	2.07e-165	-0.276768	0	0.124	6.59e-161	adult_noise
Map4k3	2.66e-165	-0.990551	0.159	0.435	8.46e-161	adult_noise
Styx	5.17e-165	-0.340851	0.005	0.15	1.64e-160	adult_noise
AY036118	5.33e-165	0.513753	0.388	0	1.69e-160	adult_noise
Utp11l	8.27e-165	0.513152	0.387	0	2.63e-160	adult_noise
Fam188a	1.03e-164	0.519243	0.387	0	3.27e-160	adult_noise
Pdgfd	1.6e-164	-0.453363	0.01	0.168	5.09e-160	adult_noise
Rem1	3.75e-164	-0.307399	0.004	0.143	1.19e-159	adult_noise
Pld5	7.4e-164	-0.45443	0.001	0.127	2.35e-159	adult_noise
Mea1	2.24e-163	0.578073	0.665	0.192	7.13e-159	adult_noise
Rassf9	3.41e-163	-0.382086	0.004	0.145	1.08e-158	adult_noise
Atn1.1	4.26e-163	0.514127	0.384	0	1.35e-158	adult_noise
Colec12	4.81e-163	-1.83654	0.103	0.36	1.53e-158	adult_noise
Basp1	5.43e-163	-0.409197	0.013	0.178	1.73e-158	adult_noise
Brk1	9.01e-163	0.644386	0.909	0.51	2.86e-158	adult_noise
Sumo3	1.47e-162	0.6308	0.813	0.34	4.68e-158	adult_noise
Bicral	1.71e-162	-0.260767	0	0.122	5.42e-158	adult_noise
Elp1	1.71e-162	-0.267323	0	0.122	5.42e-158	adult_noise
Bicra	1.71e-162	-0.261287	0	0.122	5.42e-158	adult_noise
Septin1	1.71e-162	-0.294043	0	0.122	5.42e-158	adult_noise
Dbnl	3.51e-162	0.595915	0.67	0.198	1.12e-157	adult_noise
Ddx58	4.69e-162	0.527317	0.382	0	1.49e-157	adult_noise
Stub1	5.82e-162	0.631396	0.93	0.586	1.85e-157	adult_noise
Pfdn1	9.28e-162	0.654911	0.879	0.462	2.95e-157	adult_noise
Nat8f1	1.6e-161	-0.298944	0	0.121	5.08e-157	adult_noise
Gm26532	1.73e-161	0.702265	0.381	0	5.5e-157	adult_noise
Atp2b1	2.19e-161	-1.40254	0.504	0.682	6.95e-157	adult_noise
Utrn	3.4e-161	-1.16723	0.525	0.699	1.08e-156	adult_noise
Kctd14	4.31e-161	0.704401	0.689	0.214	1.37e-156	adult_noise
Ndufa7	4.73e-161	0.572729	0.986	0.812	1.5e-156	adult_noise
Ctsh	6.97e-161	0.630607	0.792	0.296	2.22e-156	adult_noise
Ran	8.06e-161	0.667262	0.895	0.527	2.56e-156	adult_noise
Rtl8b	1.5e-160	-0.25955	0	0.12	4.75e-156	adult_noise
Nsd1	1.51e-160	-0.893353	0.268	0.537	4.81e-156	adult_noise
Srsf2	1.95e-160	0.688695	0.926	0.572	6.21e-156	adult_noise
Plp2	2.61e-160	0.56882	0.533	0.091	8.31e-156	adult_noise
6330403K07Rik	5.9e-160	-0.376414	0.009	0.16	1.88e-155	adult_noise
BC029722	1.32e-159	0.589884	0.694	0.213	4.21e-155	adult_noise
Smim27	1.4e-159	-0.261537	0	0.119	4.44e-155	adult_noise
Snrpn	1.66e-159	0.544763	0.584	0.127	5.29e-155	adult_noise
Esd	2.77e-159	0.691071	0.897	0.519	8.82e-155	adult_noise
Zfp704	3.21e-159	-0.849483	0.183	0.46	1.02e-154	adult_noise
Phlpp1	3.27e-159	-1.63248	0.487	0.668	1.04e-154	adult_noise
Rims1	3.36e-159	-0.290746	0	0.12	1.07e-154	adult_noise
Uqcrc1	3.45e-159	0.639542	0.89	0.474	1.1e-154	adult_noise
Rhoa	3.63e-159	0.62678	0.973	0.743	1.15e-154	adult_noise
Tgfbi	6.15e-159	-0.739974	0.056	0.283	1.96e-154	adult_noise
Dynll2	1.21e-158	0.593668	0.933	0.571	3.86e-154	adult_noise
Maip1	1.31e-158	-0.26911	0	0.119	4.15e-154	adult_noise
Niban2	1.31e-158	-0.262572	0	0.119	4.15e-154	adult_noise
Pcnx4	1.31e-158	-0.25418	0	0.119	4.15e-154	adult_noise
Cycs	1.39e-158	0.741164	0.957	0.604	4.41e-154	adult_noise
Chd6	2.3e-158	-0.953682	0.394	0.625	7.31e-154	adult_noise
Ttc3	3.94e-158	-0.934597	0.599	0.74	1.25e-153	adult_noise
Churc1	4.77e-158	0.623779	0.888	0.473	1.52e-153	adult_noise
Ppp1r12b	8.04e-158	-0.522601	0.039	0.247	2.56e-153	adult_noise
Cox5b	8.77e-158	0.654218	0.987	0.81	2.79e-153	adult_noise
Apopt1	1.52e-157	0.487669	0.374	0	4.82e-153	adult_noise
Fundc2	1.77e-157	0.634127	0.823	0.357	5.62e-153	adult_noise
St5	1.88e-157	0.499554	0.374	0	5.97e-153	adult_noise
Oasl2	2.84e-157	0.668079	0.438	0.04	9.04e-153	adult_noise
Arl2bp	4.02e-157	0.678475	0.791	0.352	1.28e-152	adult_noise
Prkd1	4.54e-157	-0.67551	0.068	0.303	1.44e-152	adult_noise
Tnrc6c	5.27e-157	-0.902746	0.352	0.597	1.67e-152	adult_noise
Psmc5	5.88e-157	0.630212	0.821	0.359	1.87e-152	adult_noise
Hspa8	6.38e-157	0.635325	0.999	0.953	2.03e-152	adult_noise
Cemip2	1.14e-156	-0.288366	0	0.117	3.62e-152	adult_noise
Gpnmb	1.52e-156	0.887982	0.968	0.519	4.84e-152	adult_noise
Higd1a	2.56e-156	0.720083	0.942	0.555	8.13e-152	adult_noise
Romo1	2.63e-156	0.647471	0.916	0.544	8.37e-152	adult_noise
Ndnl2	3.06e-156	0.500929	0.372	0	9.71e-152	adult_noise
Rps18-ps3	3.79e-156	0.522341	0.372	0	1.2e-151	adult_noise
Timm8b	4.07e-156	0.596487	0.917	0.514	1.29e-151	adult_noise
Rpa1	4.31e-156	0.625297	0.66	0.194	1.37e-151	adult_noise
Col1a2	1.03e-155	-0.785026	0.049	0.265	3.27e-151	adult_noise
Pgghg	1.06e-155	-0.254221	0	0.117	3.38e-151	adult_noise
Eef1akmt1	1.06e-155	-0.266965	0	0.117	3.38e-151	adult_noise
Tlnrd1	1.06e-155	-0.270853	0	0.117	3.38e-151	adult_noise
Riok2	1.06e-155	-0.2576	0	0.117	3.38e-151	adult_noise
Ralgds	2.62e-155	0.636309	0.606	0.153	8.32e-151	adult_noise
Wbp1	4.52e-155	0.580571	0.664	0.199	1.44e-150	adult_noise
Tmeff2	6.76e-155	-0.378722	0.002	0.129	2.15e-150	adult_noise
Farp1	6.98e-155	-0.697062	0.089	0.336	2.22e-150	adult_noise
Mkrn1	1.02e-154	0.60871	0.678	0.212	3.24e-150	adult_noise
Arhgef12	2.35e-154	-0.975767	0.471	0.661	7.48e-150	adult_noise
Erbb2ip	2.71e-154	0.499459	0.368	0	8.6e-150	adult_noise
Rab10os	2.71e-154	0.496718	0.368	0	8.6e-150	adult_noise
Zbtb16	4.14e-154	-0.777369	0.054	0.276	1.32e-149	adult_noise
Srgap2	4.45e-154	-0.955439	0.24	0.504	1.42e-149	adult_noise
Hspa1a	4.55e-154	0.493317	0.938	0.44	1.45e-149	adult_noise
Sema5a	4.67e-154	-0.537778	0.033	0.227	1.48e-149	adult_noise
Mvp	4.99e-154	0.573174	0.547	0.11	1.59e-149	adult_noise
Rps6ka4	5.13e-154	0.488109	0.368	0	1.63e-149	adult_noise
Tmem250-ps	9.23e-154	-0.260378	0	0.115	2.93e-149	adult_noise
Ccn3	9.23e-154	-0.414169	0	0.115	2.93e-149	adult_noise
Gfus	9.23e-154	-0.274884	0	0.115	2.93e-149	adult_noise
Prosc	9.7e-154	0.480754	0.367	0	3.08e-149	adult_noise
Tmtc2	1.69e-153	-0.562531	0.038	0.24	5.38e-149	adult_noise
Nt5c3	1.76e-153	0.596846	0.614	0.157	5.59e-149	adult_noise
Exoc4	3.04e-153	-0.95695	0.308	0.561	9.65e-149	adult_noise
4931406P16Rik	3.47e-153	0.488379	0.366	0	1.1e-148	adult_noise
Lrrn3	3.99e-153	-0.273703	0.002	0.127	1.27e-148	adult_noise
Mdh2	7.5e-153	0.62378	0.948	0.632	2.38e-148	adult_noise
Kcnn4	7.72e-153	0.828981	0.652	0.199	2.45e-148	adult_noise
Map4k4	1.07e-152	-1.05901	0.4	0.618	3.41e-148	adult_noise
Ugp2	1.17e-152	0.684626	0.862	0.461	3.71e-148	adult_noise
Hist3h2a	1.24e-152	0.531782	0.365	0	3.94e-148	adult_noise
Rpl37a	2.49e-152	0.585309	1	0.94	7.9e-148	adult_noise
Rfk	3.54e-152	0.551471	0.585	0.14	1.12e-147	adult_noise
S100a16	3.82e-152	0.66161	0.808	0.365	1.21e-147	adult_noise
Mmp16	8.39e-152	-0.348521	0.008	0.15	2.67e-147	adult_noise
Map2k2	1.2e-151	0.613175	0.904	0.52	3.81e-147	adult_noise
Eno2	1.27e-151	0.583568	0.465	0.058	4.05e-147	adult_noise
Ralgapa2	2.39e-151	-0.842101	0.121	0.376	7.6e-147	adult_noise
Psmc1	2.56e-151	0.589419	0.745	0.278	8.14e-147	adult_noise
Hiatl1	4.5e-151	0.468909	0.363	0	1.43e-146	adult_noise
Scand1	5.19e-151	0.629781	0.95	0.658	1.65e-146	adult_noise
Etfrf1	7.44e-151	-0.257608	0	0.113	2.37e-146	adult_noise
Mars1	7.44e-151	-0.265561	0	0.113	2.37e-146	adult_noise
Tmem258	9.76e-151	0.608934	0.851	0.41	3.1e-146	adult_noise
Chmp5	1.2e-150	0.620158	0.834	0.403	3.81e-146	adult_noise
Mesdc1	1.29e-150	0.537787	0.362	0	4.11e-146	adult_noise
Lgals9	1.93e-150	0.580256	0.53	0.105	6.14e-146	adult_noise
Daam2	2.55e-150	-0.299825	0.006	0.14	8.11e-146	adult_noise
Ndufb5	3.64e-150	0.606575	0.956	0.684	1.16e-145	adult_noise
Plin3	4.06e-150	0.726591	0.915	0.577	1.29e-145	adult_noise
Pdha1	5.81e-150	0.59038	0.772	0.317	1.85e-145	adult_noise
Hmgn1	6.03e-150	0.638437	0.952	0.629	1.92e-145	adult_noise
E130307A14Rik	6.92e-150	-0.259974	0	0.112	2.2e-145	adult_noise
Vps26c	6.92e-150	-0.250557	0	0.112	2.2e-145	adult_noise
Galnt18	8.48e-150	-0.555846	0.034	0.228	2.7e-145	adult_noise
Vamp7	8.58e-150	0.467454	0.36	0	2.73e-145	adult_noise
Ptp4a1	1.28e-149	0.633124	0.719	0.26	4.07e-145	adult_noise
Akap12	2.5e-149	-2.52794	0.12	0.368	7.94e-145	adult_noise
Sgip1	2.61e-149	-1.16235	0.338	0.58	8.3e-145	adult_noise
Ak1	2.76e-149	0.52293	0.507	0.087	8.77e-145	adult_noise
Aurkaip1	3.35e-149	0.59101	0.902	0.506	1.07e-144	adult_noise
Dnajb9	3.39e-149	0.703141	0.773	0.328	1.08e-144	adult_noise
Mdga2	3.56e-149	-0.411025	0.004	0.131	1.13e-144	adult_noise
Rpl15	5.13e-149	-0.993441	0.953	0.899	1.63e-144	adult_noise
H4c8	6.43e-149	-0.281743	0	0.112	2.04e-144	adult_noise
Arl2	7.01e-149	0.597539	0.812	0.359	2.23e-144	adult_noise
Chmp1a	9.04e-149	0.548702	0.609	0.163	2.87e-144	adult_noise
Npc2	1.23e-148	0.570141	0.978	0.772	3.91e-144	adult_noise
Kcnk2	1.38e-148	-0.365798	0.005	0.135	4.38e-144	adult_noise
Anxa7	1.6e-148	0.648685	0.751	0.311	5.08e-144	adult_noise
Bend7	1.63e-148	-0.496653	0.041	0.243	5.17e-144	adult_noise
Cdk14	2.18e-148	-0.8698	0.171	0.436	6.92e-144	adult_noise
Cep85l	2.72e-148	-0.483544	0.035	0.229	8.64e-144	adult_noise
2210408I21Rik	2.92e-148	-0.579997	0.042	0.244	9.29e-144	adult_noise
Ak6	3.73e-148	0.467799	0.357	0	1.19e-143	adult_noise
Lpp	4.08e-148	-0.961032	0.375	0.6	1.3e-143	adult_noise
Ppp1r15a	4.54e-148	0.658604	0.761	0.291	1.44e-143	adult_noise
Chmp1b	5.97e-148	-0.26222	0	0.111	1.9e-143	adult_noise
Septin6	5.97e-148	-0.312187	0	0.111	1.9e-143	adult_noise
Ckb	6.36e-148	-0.996957	0.908	0.922	2.02e-143	adult_noise
Lcor	6.41e-148	-0.599737	0.076	0.309	2.04e-143	adult_noise
Tes	8.07e-148	0.727945	0.732	0.288	2.56e-143	adult_noise
Hspe1	8.85e-148	0.781332	0.954	0.698	2.81e-143	adult_noise
Msrb3	1.18e-147	-0.382533	0.011	0.16	3.74e-143	adult_noise
Rlbp1	1.61e-147	0.827235	0.672	0.217	5.13e-143	adult_noise
Ppp1r12a	1.72e-147	-1.02298	0.444	0.637	5.46e-143	adult_noise
Tbcb	1.77e-147	0.591976	0.854	0.396	5.64e-143	adult_noise
Cuta	1.86e-147	0.595985	0.921	0.532	5.9e-143	adult_noise
Gbp3	2e-147	0.557516	0.387	0.017	6.34e-143	adult_noise
Bola3	2.17e-147	0.636773	0.829	0.403	6.9e-143	adult_noise
Rps6	2.76e-147	0.621478	0.997	0.856	8.76e-143	adult_noise
Pam	2.95e-147	-2.00731	0.221	0.474	9.39e-143	adult_noise
Cpeb3	3.06e-147	-1.04542	0.181	0.442	9.71e-143	adult_noise
Sumo1	3.43e-147	0.617618	0.91	0.532	1.09e-142	adult_noise
Tyro3	4.47e-147	0.602505	0.664	0.197	1.42e-142	adult_noise
Gabrb1	4.55e-147	-0.325613	0.004	0.13	1.45e-142	adult_noise
Dmac2l	5.54e-147	-0.251776	0	0.11	1.76e-142	adult_noise
Selenoo	5.54e-147	-0.259389	0	0.11	1.76e-142	adult_noise
Wbp2	8.51e-147	0.613866	0.875	0.466	2.7e-142	adult_noise
Stag1	1.33e-146	-0.893579	0.28	0.532	4.22e-142	adult_noise
Dnlz	2.82e-146	0.57688	0.703	0.245	8.95e-142	adult_noise
Arhgef11	3.02e-146	-0.687741	0.095	0.339	9.6e-142	adult_noise
Vps13b	3.21e-146	-0.697892	0.108	0.357	1.02e-141	adult_noise
Mtch2	3.52e-146	0.587271	0.799	0.347	1.12e-141	adult_noise
Whsc1l1	3.66e-146	0.472537	0.353	0	1.16e-141	adult_noise
Rpl22l1	3.75e-146	0.680128	0.973	0.648	1.19e-141	adult_noise
Phaf1	5.14e-146	-0.252691	0	0.109	1.63e-141	adult_noise
Ndufv2	5.37e-146	0.585899	0.933	0.6	1.71e-141	adult_noise
Gm21092	6.83e-146	0.473103	0.353	0	2.17e-141	adult_noise
Ppp1r1a	7.85e-146	1.94847	0.392	0.025	2.5e-141	adult_noise
Ehbp1	8.87e-146	-0.74678	0.12	0.372	2.82e-141	adult_noise
Adrb1	9.32e-146	-0.275407	0.001	0.116	2.96e-141	adult_noise
Camkmt	1.03e-145	-0.377865	0.011	0.16	3.26e-141	adult_noise
Atp5d	2.05e-145	0.518234	0.995	0.884	6.51e-141	adult_noise
Taldo1	2.21e-145	0.680302	0.831	0.4	7.02e-141	adult_noise
Eya2	2.82e-145	-0.822019	0.067	0.29	8.98e-141	adult_noise
Tcf4	3.78e-145	-1.01804	0.689	0.75	1.2e-140	adult_noise
Ppp1r1b	4.82e-145	1.45715	0.591	0.156	1.53e-140	adult_noise
Ube2d2a	5.37e-145	0.57953	0.841	0.406	1.71e-140	adult_noise
Gfra1	6.4e-145	-0.487774	0.031	0.215	2.03e-140	adult_noise
Tmem132c	7.15e-145	-0.275563	0.003	0.123	2.27e-140	adult_noise
Ambra1	9.35e-145	-0.708624	0.122	0.375	2.97e-140	adult_noise
Pcbp1	1.06e-144	0.630966	0.911	0.576	3.37e-140	adult_noise
Golga7	1.9e-144	0.573461	0.744	0.286	6.04e-140	adult_noise
Tax1bp3	2.95e-144	0.578505	0.679	0.23	9.37e-140	adult_noise
Cops7a	3.19e-144	0.57061	0.688	0.237	1.01e-139	adult_noise
Fam241a	4.41e-144	-0.253349	0	0.108	1.4e-139	adult_noise
C9orf72	4.41e-144	-0.253118	0	0.108	1.4e-139	adult_noise
Itpr1	5.83e-144	-1.40218	0.274	0.527	1.85e-139	adult_noise
Lifr	6.12e-144	-0.713442	0.082	0.316	1.95e-139	adult_noise
Rbx1	7.68e-144	0.550557	0.962	0.701	2.44e-139	adult_noise
Slc25a3	9.25e-144	0.51044	0.987	0.834	2.94e-139	adult_noise
Etfb	9.77e-144	0.570995	0.943	0.598	3.11e-139	adult_noise
Diaph2	1.61e-143	-0.877104	0.219	0.477	5.13e-139	adult_noise
Hdac8	1.86e-143	-0.66716	0.072	0.298	5.91e-139	adult_noise
Lgals3bp	1.96e-143	0.715493	0.782	0.347	6.22e-139	adult_noise
Klf6	2.44e-143	0.6534	0.883	0.46	7.77e-139	adult_noise
Tbc1d5	2.62e-143	-0.772186	0.117	0.365	8.32e-139	adult_noise
Dnajb1	3.6e-143	0.771019	0.844	0.363	1.14e-138	adult_noise
Gper1	4.38e-143	-0.624898	0.02	0.186	1.39e-138	adult_noise
Atp5o	4.68e-143	0.610708	0.972	0.743	1.49e-138	adult_noise
Hnrnpa0	5.57e-143	-0.907294	0.433	0.624	1.77e-138	adult_noise
Slc25a27	6e-143	-0.403219	0.026	0.202	1.91e-138	adult_noise
Sdsl	7.46e-143	0.501061	0.492	0.081	2.37e-138	adult_noise
Ero1l	9.48e-143	0.449643	0.347	0	3.01e-138	adult_noise
BC003331	1.16e-142	0.457747	0.347	0	3.7e-138	adult_noise
Dapl1	2.47e-142	-0.624671	0.014	0.165	7.85e-138	adult_noise
Clic1	2.83e-142	0.609393	0.931	0.614	9e-138	adult_noise
Gm10639	3.25e-142	0.494451	0.346	0	1.03e-137	adult_noise
Hmgn2	4.8e-142	0.551621	0.573	0.146	1.53e-137	adult_noise
Nbea	5.15e-142	-0.858052	0.176	0.434	1.64e-137	adult_noise
Rmdn1	5.8e-142	-0.710607	0.131	0.382	1.84e-137	adult_noise
Sult1a1	8.83e-142	-0.515295	0.034	0.22	2.81e-137	adult_noise
Gnb2	9.45e-142	0.573728	0.961	0.712	3e-137	adult_noise
Ndufs5	1.09e-141	0.529602	0.98	0.77	3.45e-137	adult_noise
Vdac2	2.88e-141	0.598629	0.961	0.703	9.16e-137	adult_noise
Arpc2	4.63e-141	0.596747	0.918	0.591	1.47e-136	adult_noise
Slc2a13	6.38e-141	-0.778115	0.065	0.283	2.03e-136	adult_noise
Ndufb6	8.22e-141	0.614981	0.923	0.565	2.61e-136	adult_noise
Hs3st3b1	8.59e-141	-0.642026	0.036	0.224	2.73e-136	adult_noise
Nmt1	2.4e-140	0.578856	0.675	0.229	7.62e-136	adult_noise
Gadd45a	2.93e-140	0.750887	0.417	0.047	9.33e-136	adult_noise
Pomp	3.71e-140	0.578123	0.923	0.584	1.18e-135	adult_noise
Ppp1cc	3.72e-140	0.633765	0.844	0.44	1.18e-135	adult_noise
Osbpl10	4.32e-140	-0.431845	0.006	0.134	1.37e-135	adult_noise
Ybx1	7.31e-140	0.563765	0.974	0.781	2.32e-135	adult_noise
Rbm26	7.83e-140	-0.842184	0.237	0.492	2.49e-135	adult_noise
Sh3rf3	8.81e-140	-0.2546	0.001	0.109	2.8e-135	adult_noise
Ergic3	9.48e-140	0.584959	0.853	0.44	3.01e-135	adult_noise
Tctex1d2	1e-139	0.449922	0.341	0	3.18e-135	adult_noise
Bmp7	1.17e-139	0.521251	0.552	0.122	3.71e-135	adult_noise
Dixdc1	1.17e-139	-0.589505	0.053	0.26	3.72e-135	adult_noise
Acot7	1.86e-139	0.485294	0.504	0.094	5.92e-135	adult_noise
Ctbp1	2.35e-139	0.550122	0.765	0.316	7.45e-135	adult_noise
Fopnl	3.4e-139	0.427154	0.34	0	1.08e-134	adult_noise
Dlg1	4.2e-139	-0.807784	0.192	0.446	1.34e-134	adult_noise
Hist1h4i	9.39e-139	0.50552	0.339	0	2.99e-134	adult_noise
Tmcc1	2.93e-138	-0.850116	0.216	0.471	9.3e-134	adult_noise
Ubald2	2.94e-138	0.565977	0.624	0.196	9.34e-134	adult_noise
Zfp407	4.41e-138	-0.616707	0.068	0.286	1.4e-133	adult_noise
Hgs	4.77e-138	0.428726	0.338	0	1.51e-133	adult_noise
Ctdsp1	6.32e-138	0.526846	0.627	0.192	2.01e-133	adult_noise
Fstl1	7.44e-138	-0.849075	0.083	0.31	2.37e-133	adult_noise
1810058I24Rik	7.96e-138	0.591921	0.89	0.501	2.53e-133	adult_noise
Fam21	8.75e-138	0.434937	0.338	0	2.78e-133	adult_noise
Lrch3	8.77e-138	-0.829892	0.193	0.446	2.79e-133	adult_noise
Tsta3	1.07e-137	0.430883	0.337	0	3.41e-133	adult_noise
Kif1bp	1.07e-137	0.43761	0.337	0	3.41e-133	adult_noise
Ddx3y	1.32e-137	0.518308	0.604	0.168	4.18e-133	adult_noise
Ccndbp1	2.58e-137	0.481008	0.562	0.137	8.19e-133	adult_noise
Sugct	3.44e-137	-0.316749	0.006	0.131	1.09e-132	adult_noise
Aff1	3.75e-137	-0.819945	0.194	0.447	1.19e-132	adult_noise
Epha7	9.35e-137	-0.586142	0.04	0.23	2.97e-132	adult_noise
Rgs16	9.58e-137	-1.91983	0.093	0.32	3.05e-132	adult_noise
Lyrm5	1.82e-136	0.441146	0.335	0	5.78e-132	adult_noise
Polr2m	3.2e-136	0.54093	0.864	0.454	1.02e-131	adult_noise
Efhd2	3.3e-136	0.550047	0.607	0.176	1.05e-131	adult_noise
Lppos	4.07e-136	0.435836	0.334	0	1.29e-131	adult_noise
Fam63a	4.98e-136	0.447973	0.334	0	1.58e-131	adult_noise
Mrps21	6.03e-136	0.563455	0.909	0.537	1.92e-131	adult_noise
AW549877	9.12e-136	0.432763	0.334	0	2.9e-131	adult_noise
Ralgapa1	1.13e-135	-0.744385	0.169	0.422	3.59e-131	adult_noise
Itpr2	1.16e-135	-1.80133	0.139	0.385	3.7e-131	adult_noise
Pyurf	1.3e-135	0.522686	0.667	0.217	4.14e-131	adult_noise
Sdc3	1.46e-135	0.763471	0.831	0.51	4.65e-131	adult_noise
Purb	1.75e-135	-0.885104	0.437	0.622	5.55e-131	adult_noise
Vdac1	2.23e-135	0.530297	0.937	0.603	7.08e-131	adult_noise
Tacc1	2.23e-135	-0.977711	0.39	0.597	7.09e-131	adult_noise
Pfkl	2.6e-135	0.721329	0.843	0.454	8.28e-131	adult_noise
Bmp4	2.77e-135	-0.411769	0.021	0.181	8.82e-131	adult_noise
Ppt1	3.65e-135	0.532449	0.711	0.262	1.16e-130	adult_noise
Mme	5.09e-135	-0.647197	0.059	0.268	1.62e-130	adult_noise
Stx4a	6.06e-135	0.531979	0.763	0.314	1.93e-130	adult_noise
Fam172a	6.98e-135	-0.896964	0.265	0.508	2.22e-130	adult_noise
Dnajc19	8.23e-135	0.553129	0.789	0.335	2.62e-130	adult_noise
Lgmn	9.87e-135	0.654571	0.756	0.328	3.14e-130	adult_noise
Dbp	1.04e-134	0.67132	0.846	0.44	3.31e-130	adult_noise
BC031181	1.72e-134	0.557107	0.923	0.56	5.48e-130	adult_noise
Fbxo2	2.28e-134	1.30904	0.821	0.376	7.24e-130	adult_noise
Ube2s	2.71e-134	0.558272	0.92	0.55	8.61e-130	adult_noise
Siah2	3.52e-134	0.518233	0.439	0.062	1.12e-129	adult_noise
Slco1c1	7.06e-134	-1.42924	0.098	0.327	2.24e-129	adult_noise
Lrrn4cl	7.29e-134	0.553305	0.514	0.111	2.32e-129	adult_noise
C330007P06Rik	9.23e-134	0.427311	0.33	0	2.93e-129	adult_noise
Nop10	1.41e-133	0.618289	0.877	0.48	4.48e-129	adult_noise
Wdfy1	2.32e-133	0.4901	0.599	0.162	7.36e-129	adult_noise
Gemin7	2.55e-133	0.519306	0.718	0.276	8.11e-129	adult_noise
Ssh2	2.74e-133	-0.733595	0.11	0.345	8.7e-129	adult_noise
Car3	3.25e-133	2.1064	0.381	0.035	1.03e-128	adult_noise
Fundc1	3.53e-133	0.514332	0.626	0.194	1.12e-128	adult_noise
Sap18	3.57e-133	0.563527	0.758	0.319	1.14e-128	adult_noise
Scp2	4.29e-133	0.556146	0.9	0.513	1.36e-128	adult_noise
Dgki	5.01e-133	-0.310881	0.003	0.117	1.59e-128	adult_noise
Nos1ap	5.1e-133	-0.395052	0.008	0.136	1.62e-128	adult_noise
Hrsp12	5.58e-133	0.431003	0.328	0	1.77e-128	adult_noise
Mrpl42	1.5e-132	0.547399	0.866	0.438	4.77e-128	adult_noise
R3hdm4	1.84e-132	0.5081	0.684	0.236	5.85e-128	adult_noise
Fign	2.12e-132	-0.741408	0.116	0.353	6.74e-128	adult_noise
Mfap2	2.21e-132	-0.352697	0.016	0.163	7.03e-128	adult_noise
Fam192a	2.75e-132	0.41851	0.327	0	8.74e-128	adult_noise
Hprt	3.33e-132	0.533695	0.683	0.247	1.06e-127	adult_noise
Ubn2	3.85e-132	-0.876217	0.293	0.529	1.22e-127	adult_noise
Ppp4c	4.24e-132	0.488658	0.578	0.157	1.35e-127	adult_noise
Thada	5.33e-132	-0.484369	0.04	0.226	1.69e-127	adult_noise
Smek2	6.1e-132	0.429969	0.326	0	1.94e-127	adult_noise
Lsm4	6.68e-132	0.567315	0.768	0.34	2.12e-127	adult_noise
Ctage5	7.44e-132	0.427535	0.326	0	2.37e-127	adult_noise
Col4a3	9.11e-132	-0.365033	0.002	0.112	2.89e-127	adult_noise
Mrpl17	9.48e-132	0.550733	0.799	0.361	3.01e-127	adult_noise
Adrb2	1.3e-131	0.670701	0.453	0.077	4.12e-127	adult_noise
Ogdhl	1.31e-131	-0.461489	0.018	0.17	4.18e-127	adult_noise
Smad6	1.75e-131	-0.337929	0.014	0.157	5.58e-127	adult_noise
Il10rb	1.89e-131	0.692499	0.844	0.494	6.02e-127	adult_noise
Sobp	1.97e-131	-0.812894	0.148	0.391	6.28e-127	adult_noise
Ap2m1	2.97e-131	0.566286	0.824	0.41	9.45e-127	adult_noise
Nabp2	3.32e-131	0.481789	0.544	0.135	1.06e-126	adult_noise
Capn15	4.13e-131	-0.452624	0.034	0.21	1.31e-126	adult_noise
Arhgap5	7.22e-131	-0.87887	0.487	0.653	2.29e-126	adult_noise
Otor	7.52e-131	-2.7685	0.128	0.359	2.39e-126	adult_noise
Rpl13-ps3	9.84e-131	0.43319	0.324	0	3.13e-126	adult_noise
Zbtb11os1	1.88e-130	0.498184	0.466	0.085	5.98e-126	adult_noise
Ndufa1	1.96e-130	0.496912	0.967	0.655	6.24e-126	adult_noise
Glrx	2.12e-130	0.47232	0.472	0.083	6.73e-126	adult_noise
Srsf3	2.17e-130	0.57891	0.94	0.668	6.91e-126	adult_noise
Dip2b	2.79e-130	-0.947551	0.276	0.511	8.86e-126	adult_noise
Clstn2	4.89e-130	-0.287046	0.004	0.116	1.56e-125	adult_noise
Uvrag	6.02e-130	-0.669738	0.127	0.367	1.91e-125	adult_noise
Slc43a1	6.06e-130	-0.34885	0.013	0.153	1.93e-125	adult_noise
Fam193a	7.21e-130	-0.728148	0.178	0.425	2.29e-125	adult_noise
Ldlrad4	9.91e-130	-0.353268	0.013	0.153	3.15e-125	adult_noise
Mrpl33	1.14e-129	0.55413	0.832	0.419	3.61e-125	adult_noise
Pts	1.16e-129	0.489259	0.58	0.159	3.68e-125	adult_noise
Ap1s1	1.42e-129	0.47743	0.6	0.175	4.5e-125	adult_noise
Elovl5	1.74e-129	0.515516	0.662	0.227	5.53e-125	adult_noise
Eda	3.73e-129	-0.368148	0.007	0.129	1.19e-124	adult_noise
R3hdm2	5.07e-129	-0.791777	0.318	0.542	1.61e-124	adult_noise
Pin1	9.28e-129	0.540799	0.795	0.358	2.95e-124	adult_noise
Klf4	9.54e-129	0.790618	0.738	0.298	3.03e-124	adult_noise
Cd9	1.31e-128	1.16649	0.881	0.507	4.18e-124	adult_noise
Rps25	1.69e-128	0.527642	0.999	0.902	5.37e-124	adult_noise
Rab5c	2.08e-128	0.514766	0.742	0.309	6.61e-124	adult_noise
Igfbp2	3.56e-128	-1.81107	0.124	0.353	1.13e-123	adult_noise
Mapk3	5.31e-128	0.566184	0.872	0.484	1.69e-123	adult_noise
Pawr	6.41e-128	-0.456734	0.026	0.188	2.04e-123	adult_noise
Tpr	8.36e-128	-0.902664	0.533	0.663	2.66e-123	adult_noise
Ndufa11	1.09e-127	0.4909	0.978	0.729	3.48e-123	adult_noise
Ostf1	2.73e-127	0.55455	0.849	0.434	8.68e-123	adult_noise
Hypk	2.77e-127	0.529308	0.756	0.317	8.82e-123	adult_noise
Adcy2	4.44e-127	-0.789401	0.085	0.303	1.41e-122	adult_noise
Lox	7.57e-127	-1.48218	0.03	0.197	2.41e-122	adult_noise
Mllt4	8.48e-127	0.422681	0.316	0	2.7e-122	adult_noise
Copz1	9.87e-127	0.476464	0.618	0.194	3.14e-122	adult_noise
Rnf181	1.04e-126	0.521513	0.642	0.219	3.3e-122	adult_noise
Lyst	1.1e-126	-0.716848	0.097	0.321	3.49e-122	adult_noise
Tprgl	1.17e-126	0.561665	0.857	0.463	3.73e-122	adult_noise
Iscu	1.29e-126	0.51489	0.896	0.504	4.11e-122	adult_noise
Rbms1	1.43e-126	-1.00116	0.579	0.677	4.55e-122	adult_noise
Elmo1	1.7e-126	-0.523202	0.016	0.159	5.4e-122	adult_noise
Nalcn	1.84e-126	-0.741644	0.134	0.369	5.86e-122	adult_noise
Odc1	3.32e-126	0.534857	0.713	0.282	1.05e-121	adult_noise
Lamtor1	3.53e-126	0.52998	0.844	0.431	1.12e-121	adult_noise
Ocel1	3.58e-126	0.450522	0.45	0.079	1.14e-121	adult_noise
Prnp	4.13e-126	0.585927	0.759	0.318	1.31e-121	adult_noise
Dynlt3	6.69e-126	0.516627	0.78	0.349	2.13e-121	adult_noise
Chst1	6.85e-126	-0.388722	0.02	0.171	2.18e-121	adult_noise
Nhs	1.07e-125	-0.492648	0.033	0.205	3.41e-121	adult_noise
Pttg1	1.55e-125	-0.603495	0.098	0.322	4.93e-121	adult_noise
Tmem106c	1.75e-125	0.464638	0.549	0.146	5.58e-121	adult_noise
Smim14	1.9e-125	0.535675	0.872	0.471	6.02e-121	adult_noise
Vti1a	2.06e-125	-0.897686	0.249	0.481	6.54e-121	adult_noise
Wscd1	2.11e-125	0.546411	0.491	0.103	6.71e-121	adult_noise
Smyd2	2.54e-125	0.524255	0.635	0.222	8.07e-121	adult_noise
Numb	2.78e-125	-0.791131	0.214	0.453	8.83e-121	adult_noise
9030624J02Rik	2.85e-125	0.411462	0.313	0	9.07e-121	adult_noise
Phpt1	3.15e-125	0.435179	0.513	0.117	1e-120	adult_noise
Smim19	3.4e-125	0.517772	0.703	0.269	1.08e-120	adult_noise
Hdgfrp2	3.47e-125	0.413031	0.313	0	1.1e-120	adult_noise
Col8a1	3.5e-125	-0.648177	0.035	0.207	1.11e-120	adult_noise
Sox5	3.92e-125	-1.09904	0.175	0.408	1.24e-120	adult_noise
Map2k1	4.6e-125	0.470559	0.635	0.21	1.46e-120	adult_noise
Irgm1	5.35e-125	0.558123	0.542	0.147	1.7e-120	adult_noise
Amfr	8.14e-125	0.519113	0.745	0.306	2.59e-120	adult_noise
Parp8	3.06e-124	-0.444592	0.033	0.204	9.73e-120	adult_noise
Mrps6	3.18e-124	0.542207	0.7	0.261	1.01e-119	adult_noise
Capg	3.78e-124	0.727513	0.548	0.175	1.2e-119	adult_noise
Fzd1	4.08e-124	-0.459186	0.034	0.204	1.3e-119	adult_noise
Srp9	4.16e-124	0.713718	0.884	0.529	1.32e-119	adult_noise
Gucy2f	5.43e-124	-0.677908	0.051	0.238	1.73e-119	adult_noise
Dnmbp	5.58e-124	-0.266028	0.005	0.119	1.77e-119	adult_noise
Mrpl14	8.14e-124	0.526299	0.834	0.413	2.59e-119	adult_noise
Cript	8.77e-124	0.525653	0.776	0.35	2.79e-119	adult_noise
Arid4b	9.31e-124	-0.848695	0.35	0.559	2.96e-119	adult_noise
Psmg4	9.73e-124	0.477309	0.56	0.161	3.09e-119	adult_noise
Psmb3	1.18e-123	0.574311	0.884	0.513	3.75e-119	adult_noise
Ndufb4	1.27e-123	0.495757	0.974	0.766	4.03e-119	adult_noise
Exoc6b	1.63e-123	-0.915756	0.197	0.435	5.19e-119	adult_noise
Gsn	1.75e-123	2.05868	0.813	0.391	5.57e-119	adult_noise
Ccng1	3.02e-123	0.450503	0.552	0.145	9.6e-119	adult_noise
Rab11a	3.55e-123	0.518742	0.778	0.349	1.13e-118	adult_noise
Sod2	5.93e-123	0.486495	0.902	0.508	1.89e-118	adult_noise
Bmpr1a	5.98e-123	-0.848946	0.367	0.563	1.9e-118	adult_noise
Map3k3	6.14e-123	-0.485551	0.054	0.246	1.95e-118	adult_noise
Hebp2	8.63e-123	0.43413	0.49	0.107	2.74e-118	adult_noise
Fgfr4	9.15e-123	-0.391618	0.023	0.177	2.91e-118	adult_noise
N6amt2	1.17e-122	0.394912	0.308	0	3.71e-118	adult_noise
Rpl36a	1.36e-122	0.551925	0.993	0.789	4.31e-118	adult_noise
Tsen34	1.62e-122	0.539824	0.793	0.383	5.14e-118	adult_noise
Wash1	1.72e-122	0.39396	0.308	0	5.46e-118	adult_noise
Bmp5	2.05e-122	-0.276712	0.008	0.127	6.53e-118	adult_noise
Lbh	2.32e-122	0.486317	0.417	0.063	7.36e-118	adult_noise
BC005561	3.07e-122	0.434327	0.307	0	9.75e-118	adult_noise
Gltp	3.09e-122	0.470108	0.486	0.109	9.82e-118	adult_noise
2610305D13Rik	5.47e-122	0.460332	0.307	0	1.74e-117	adult_noise
Vcam1	6.23e-122	-0.411477	0.023	0.177	1.98e-117	adult_noise
Ly6a	7.57e-122	1.00643	0.328	0.013	2.41e-117	adult_noise
Des	8.97e-122	-0.482788	0.032	0.198	2.85e-117	adult_noise
Mrps24	1.53e-121	0.531943	0.885	0.508	4.88e-117	adult_noise
Psme1	1.84e-121	0.601817	0.785	0.394	5.85e-117	adult_noise
Atf4	2.23e-121	0.645493	0.837	0.454	7.09e-117	adult_noise
Pla2g2e	2.85e-121	0.600198	0.388	0.046	9.06e-117	adult_noise
Psma6	3.11e-121	0.541728	0.814	0.414	9.88e-117	adult_noise
Cib1	4.84e-121	0.458808	0.616	0.205	1.54e-116	adult_noise
Tmem100	5.6e-121	-0.368244	0.015	0.151	1.78e-116	adult_noise
Mapre1	5.7e-121	0.555488	0.796	0.379	1.81e-116	adult_noise
Fam174a	5.9e-121	0.489902	0.715	0.281	1.88e-116	adult_noise
Pdia4	8.53e-121	0.600473	0.738	0.331	2.71e-116	adult_noise
Aard	9.56e-121	-0.316237	0.01	0.135	3.04e-116	adult_noise
Lrba	1.05e-120	-1.03529	0.156	0.386	3.33e-116	adult_noise
Pddc1	1.19e-120	0.391968	0.304	0	3.77e-116	adult_noise
Fbxo6	1.5e-120	0.494087	0.527	0.14	4.76e-116	adult_noise
Psmd8	2.05e-120	0.531755	0.853	0.459	6.53e-116	adult_noise
Arf1	2.64e-120	0.539318	0.932	0.634	8.38e-116	adult_noise
Plekha5	2.7e-120	-0.809996	0.195	0.43	8.59e-116	adult_noise
Aplp2	2.82e-120	-0.701021	0.956	0.947	8.97e-116	adult_noise
Bnip3l	3.2e-120	0.528385	0.947	0.673	1.02e-115	adult_noise
Mff	3.25e-120	0.510816	0.784	0.355	1.03e-115	adult_noise
Ghitm	3.32e-120	0.505512	0.817	0.418	1.05e-115	adult_noise
Ehmt1	3.35e-120	-0.681067	0.148	0.379	1.06e-115	adult_noise
Mdk	4.41e-120	-1.34389	0.307	0.514	1.4e-115	adult_noise
H2-Ke6	5.77e-120	0.49063	0.667	0.244	1.83e-115	adult_noise
Rif1	6.25e-120	-0.81044	0.238	0.468	1.99e-115	adult_noise
Rbpms	9.05e-120	-0.911021	0.662	0.75	2.88e-115	adult_noise
Adrm1	9.24e-120	0.478027	0.643	0.218	2.94e-115	adult_noise
Ociad1	1.49e-119	0.537644	0.771	0.358	4.73e-115	adult_noise
AI314180	1.74e-119	0.390509	0.301	0	5.52e-115	adult_noise
Ier3ip1	3.72e-119	0.535987	0.83	0.431	1.18e-114	adult_noise
Atp5c1	4.64e-119	0.507721	0.975	0.788	1.48e-114	adult_noise
Ston1	5.54e-119	-0.357524	0.025	0.179	1.76e-114	adult_noise
Carhsp1	6.33e-119	0.567504	0.448	0.093	2.01e-114	adult_noise
Hivep3	7.25e-119	-1.07081	0.207	0.435	2.31e-114	adult_noise
Ap2s1	7.5e-119	0.520046	0.79	0.378	2.38e-114	adult_noise
Tnrc18	8.54e-119	-0.710981	0.146	0.373	2.72e-114	adult_noise
Tmem147	1.28e-118	0.477052	0.71	0.27	4.07e-114	adult_noise
Snf8	2.13e-118	0.475165	0.74	0.315	6.76e-114	adult_noise
Lamtor2	2.53e-118	0.486354	0.941	0.627	8.05e-114	adult_noise
Samd12	3.7e-118	-0.636081	0.007	0.122	1.18e-113	adult_noise
Psmc3	4.24e-118	0.50928	0.856	0.47	1.35e-113	adult_noise
Ranbp1	6.84e-118	0.513978	0.756	0.335	2.17e-113	adult_noise
Cx3cl1	7.02e-118	-0.555568	0.041	0.214	2.23e-113	adult_noise
Snx10	8.16e-118	0.452646	0.564	0.158	2.59e-113	adult_noise
Atp6v0d1	8.35e-118	0.517569	0.788	0.363	2.66e-113	adult_noise
Chd4	1.42e-117	-0.898652	0.521	0.647	4.52e-113	adult_noise
Ivns1abp	1.66e-117	0.501625	0.727	0.297	5.27e-113	adult_noise
Taz	1.68e-117	0.397752	0.297	0	5.35e-113	adult_noise
Tspan5	1.91e-117	-0.806699	0.092	0.302	6.08e-113	adult_noise
Taf13	2.08e-117	0.460211	0.58	0.175	6.61e-113	adult_noise
Rnh1	2.45e-117	0.573788	0.84	0.458	7.78e-113	adult_noise
Dennd1b	3.52e-117	-0.677823	0.123	0.345	1.12e-112	adult_noise
Fam173b	3.6e-117	0.388859	0.297	0	1.14e-112	adult_noise
St6galnac2	3.82e-117	0.620342	0.558	0.171	1.21e-112	adult_noise
Tuba1a	6.26e-117	0.876379	0.911	0.649	1.99e-112	adult_noise
Ccdc141	9.13e-117	-0.767395	0.079	0.283	2.9e-112	adult_noise
Dock4	1.4e-116	-0.271658	0.006	0.115	4.44e-112	adult_noise
Gm21992	1.47e-116	-0.258584	0.005	0.11	4.67e-112	adult_noise
Fhit	1.88e-116	-0.584098	0.031	0.189	5.97e-112	adult_noise
Kcnma1	3.01e-116	-0.848845	0.013	0.142	9.57e-112	adult_noise
Rgs2	3.18e-116	-1.64833	0.111	0.326	1.01e-111	adult_noise
Sparcl1	3.58e-116	-0.970015	0.931	0.963	1.14e-111	adult_noise
Bptf	3.87e-116	-0.822333	0.446	0.606	1.23e-111	adult_noise
Csnk2b	4.17e-116	0.505947	0.769	0.353	1.33e-111	adult_noise
Bod1l	4.46e-116	-0.834671	0.373	0.565	1.42e-111	adult_noise
Srsf6	4.51e-116	0.470131	0.693	0.276	1.43e-111	adult_noise
Clta	4.71e-116	0.521298	0.954	0.694	1.5e-111	adult_noise
Tspan31	5.96e-116	0.476485	0.692	0.265	1.89e-111	adult_noise
1500011B03Rik	6.26e-116	0.417245	0.409	0.065	1.99e-111	adult_noise
Ube2e3	6.42e-116	0.52904	0.89	0.558	2.04e-111	adult_noise
Sec22b	6.68e-116	0.463843	0.615	0.211	2.12e-111	adult_noise
Ick	7.44e-116	0.402949	0.294	0	2.37e-111	adult_noise
Ctsl	8.38e-116	-0.86829	0.898	0.878	2.66e-111	adult_noise
Nufip2	8.91e-116	-0.784586	0.26	0.483	2.83e-111	adult_noise
F3	9.01e-116	0.671889	0.876	0.449	2.86e-111	adult_noise
Dmxl1	9.74e-116	-0.707999	0.207	0.437	3.09e-111	adult_noise
Arglu1	1.22e-115	-0.836545	0.497	0.644	3.87e-111	adult_noise
Pqlc3	3.09e-115	0.392415	0.322	0.014	9.82e-111	adult_noise
Psmb8	3.74e-115	0.691361	0.378	0.057	1.19e-110	adult_noise
Aamdc	6.65e-115	0.486184	0.734	0.316	2.11e-110	adult_noise
Lsm6	8.29e-115	0.48301	0.745	0.324	2.63e-110	adult_noise
Rerg	9.63e-115	-0.280041	0.004	0.104	3.06e-110	adult_noise
Manf	1.08e-114	0.741462	0.862	0.525	3.43e-110	adult_noise
Akr1b8	1.19e-114	0.430405	0.384	0.05	3.79e-110	adult_noise
Mettl10	1.52e-114	0.377027	0.291	0	4.83e-110	adult_noise
Nsg1	1.56e-114	-0.280833	0.013	0.142	4.96e-110	adult_noise
Sf3b4	2.89e-114	0.423956	0.484	0.115	9.18e-110	adult_noise
Eif3f	3.12e-114	0.504703	0.946	0.596	9.92e-110	adult_noise
Adgrl2	3.14e-114	-0.831253	0.19	0.419	9.97e-110	adult_noise
Morf4l2	4.38e-114	0.524442	0.819	0.411	1.39e-109	adult_noise
Arf3	4.59e-114	0.459237	0.643	0.234	1.46e-109	adult_noise
Nudt19	4.73e-114	0.418482	0.55	0.153	1.5e-109	adult_noise
Nedd8	6.09e-114	0.485457	0.959	0.714	1.94e-109	adult_noise
BC023829	6.84e-114	0.369041	0.29	0	2.17e-109	adult_noise
Pabpn1	8.25e-114	0.377025	0.29	0	2.62e-109	adult_noise
Daam1	9.28e-114	-0.740602	0.185	0.412	2.95e-109	adult_noise
Efna5	9.29e-114	-0.916247	0.114	0.327	2.95e-109	adult_noise
Hipk2	1.15e-113	-0.791183	0.155	0.378	3.66e-109	adult_noise
Ugdh	1.33e-113	0.497659	0.542	0.157	4.22e-109	adult_noise
Ywhah	1.87e-113	0.524012	0.847	0.45	5.94e-109	adult_noise
1600002K03Rik	2.54e-113	0.37531	0.289	0	8.08e-109	adult_noise
Ube2l3	2.84e-113	0.509079	0.791	0.388	9.02e-109	adult_noise
Ptpn3	2.9e-113	-0.471618	0.052	0.232	9.22e-109	adult_noise
Hpse	3.41e-113	0.768898	0.922	0.499	1.08e-108	adult_noise
Tomm6	4.9e-113	0.393595	0.415	0.071	1.56e-108	adult_noise
Ier5l	5.65e-113	-0.8179	0.072	0.267	1.8e-108	adult_noise
Pfdn2	6.18e-113	0.506414	0.839	0.438	1.96e-108	adult_noise
Trp53inp2	6.56e-113	0.405735	0.535	0.15	2.08e-108	adult_noise
Psma2	6.69e-113	0.512897	0.904	0.551	2.13e-108	adult_noise
Osgin1	6.73e-113	0.638645	0.301	0.007	2.14e-108	adult_noise
Camk1	6.92e-113	0.497559	0.759	0.34	2.2e-108	adult_noise
Akr1b3	8.78e-113	0.473226	0.622	0.217	2.79e-108	adult_noise
Hspb1	1.06e-112	0.759933	0.863	0.397	3.36e-108	adult_noise
Cetn3	1.31e-112	0.493687	0.757	0.345	4.17e-108	adult_noise
Mpnd	1.53e-112	0.445335	0.606	0.204	4.88e-108	adult_noise
Iqgap1	1.94e-112	0.542645	0.949	0.752	6.17e-108	adult_noise
Glis3	2.16e-112	-0.34872	0.017	0.149	6.87e-108	adult_noise
Vti1b	2.24e-112	0.521884	0.825	0.444	7.13e-108	adult_noise
Guk1	2.68e-112	0.462146	0.733	0.309	8.51e-108	adult_noise
Atp5h	2.94e-112	0.428933	0.994	0.898	9.34e-108	adult_noise
Fam177a	3.19e-112	0.36355	0.316	0.015	1.01e-107	adult_noise
Commd4	3.37e-112	0.432475	0.652	0.232	1.07e-107	adult_noise
Jup	3.47e-112	0.467231	0.586	0.188	1.1e-107	adult_noise
Btf3	3.84e-112	0.501056	0.976	0.744	1.22e-107	adult_noise
Golt1b	4.42e-112	0.407798	0.477	0.109	1.41e-107	adult_noise
Crlf2	5.97e-112	0.418254	0.506	0.125	1.9e-107	adult_noise
Pkn2	1.18e-111	-0.799678	0.511	0.641	3.75e-107	adult_noise
Pdia3	1.59e-111	0.50663	0.929	0.636	5.04e-107	adult_noise
Ghr	1.77e-111	-0.84082	0.174	0.395	5.63e-107	adult_noise
Frs2	2.46e-111	-0.591358	0.109	0.322	7.8e-107	adult_noise
Gm10093	2.71e-111	0.361222	0.285	0	8.61e-107	adult_noise
Sri	3.4e-111	0.497592	0.753	0.335	1.08e-106	adult_noise
Sar1a	3.76e-111	0.482872	0.727	0.314	1.2e-106	adult_noise
Athl1	3.93e-111	0.363984	0.284	0	1.25e-106	adult_noise
Nr1h2	4.21e-111	0.452348	0.683	0.263	1.34e-106	adult_noise
Acin1	4.42e-111	-0.763363	0.412	0.586	1.41e-106	adult_noise
Cope	4.84e-111	0.526365	0.838	0.458	1.54e-106	adult_noise
Mpp5	5.7e-111	0.374439	0.284	0	1.81e-106	adult_noise
Pnisr	6.87e-111	-0.801085	0.662	0.733	2.18e-106	adult_noise
Tshz2	8.53e-111	-1.58312	0.202	0.416	2.71e-106	adult_noise
Bach2	1.15e-110	-0.259593	0.007	0.117	3.66e-106	adult_noise
Gm11837	1.33e-110	0.434323	0.477	0.112	4.23e-106	adult_noise
Dnajc3	1.52e-110	-0.773577	0.737	0.763	4.83e-106	adult_noise
Akt1s1	1.86e-110	0.431398	0.593	0.19	5.93e-106	adult_noise
Cmtm7	2.79e-110	0.450685	0.677	0.256	8.86e-106	adult_noise
Rock1	3.07e-110	-0.849791	0.506	0.635	9.77e-106	adult_noise
Vbp1	3.75e-110	0.46631	0.65	0.245	1.19e-105	adult_noise
Ddr2	4.54e-110	-0.697937	0.074	0.268	1.44e-105	adult_noise
Rpl27-ps3	1.01e-109	0.410495	0.409	0.076	3.22e-105	adult_noise
Ddt	1.02e-109	0.491613	0.871	0.49	3.25e-105	adult_noise
Spcs1	1.03e-109	0.509044	0.887	0.558	3.28e-105	adult_noise
Rplp2	1.05e-109	0.484741	0.999	0.916	3.33e-105	adult_noise
Wtap	1.12e-109	0.437887	0.615	0.211	3.56e-105	adult_noise
Kdm1a	1.41e-109	-0.65914	0.206	0.429	4.48e-105	adult_noise
Rcn1	1.58e-109	0.466993	0.609	0.214	5.02e-105	adult_noise
Tiam2	1.71e-109	-0.429212	0.03	0.181	5.42e-105	adult_noise
4932438A13Rik	1.93e-109	0.370585	0.281	0	6.14e-105	adult_noise
Ggh	2.02e-109	0.452988	0.686	0.273	6.41e-105	adult_noise
Tspo	2.05e-109	0.532327	0.953	0.709	6.51e-105	adult_noise
Crym	2.54e-109	-0.268343	0.009	0.123	8.07e-105	adult_noise
St6galnac3	3.04e-109	-0.310605	0.012	0.134	9.67e-105	adult_noise
Rps27rt	3.33e-109	0.481463	0.653	0.251	1.06e-104	adult_noise
Gramd1b	3.61e-109	-0.72703	0.137	0.353	1.15e-104	adult_noise
Cd82	3.79e-109	0.696197	0.538	0.168	1.2e-104	adult_noise
Calb2	3.81e-109	-0.279025	0.006	0.109	1.21e-104	adult_noise
Prkce	4.1e-109	-0.706868	0.165	0.384	1.3e-104	adult_noise
Pgm2	4.44e-109	0.400591	0.428	0.085	1.41e-104	adult_noise
2023-09-08	5.85e-109	0.355858	0.28	0	1.86e-104	adult_noise
Cdkn2d	6.2e-109	0.475208	0.581	0.194	1.97e-104	adult_noise
Flot1	7.61e-109	0.461434	0.68	0.273	2.42e-104	adult_noise
Rpl37	1.41e-108	0.477449	0.998	0.919	4.48e-104	adult_noise
Eif3i	1.44e-108	0.49761	0.856	0.476	4.58e-104	adult_noise
Casp4	1.69e-108	0.57574	0.318	0.022	5.38e-104	adult_noise
Rnf13	1.84e-108	0.470114	0.852	0.465	5.86e-104	adult_noise
Pura	2.2e-108	-0.724323	0.703	0.751	6.99e-104	adult_noise
Smchd1	2.52e-108	-0.770987	0.253	0.466	8e-104	adult_noise
Fbxo18	2.56e-108	0.355996	0.278	0	8.14e-104	adult_noise
Psenen	3.27e-108	0.477031	0.927	0.61	1.04e-103	adult_noise
Mrpl28	3.81e-108	0.460609	0.72	0.313	1.21e-103	adult_noise
Ndufb3	4.37e-108	0.489563	0.918	0.584	1.39e-103	adult_noise
Gli3	5.42e-108	-0.778933	0.2	0.417	1.72e-103	adult_noise
Ric8	6.43e-108	0.350215	0.278	0	2.04e-103	adult_noise
Ndufs8	7.35e-108	0.470893	0.845	0.437	2.34e-103	adult_noise
D16Ertd472e	7.72e-108	-0.271943	0.012	0.132	2.45e-103	adult_noise
Cachd1	8.11e-108	-0.323129	0.018	0.149	2.58e-103	adult_noise
Mbd2	1.47e-107	-0.733512	0.26	0.473	4.68e-103	adult_noise
Pcbp4	1.85e-107	0.443571	0.729	0.303	5.88e-103	adult_noise
Klhl29	2.16e-107	-0.992313	0.134	0.342	6.87e-103	adult_noise
Tmbim6	2.66e-107	0.528092	0.938	0.684	8.46e-103	adult_noise
Wbscr22	4.04e-107	0.350073	0.276	0	1.28e-102	adult_noise
2010107G23Rik	4.85e-107	0.346365	0.276	0	1.54e-102	adult_noise
Ndufab1	5.08e-107	0.455866	0.954	0.651	1.61e-102	adult_noise
Samm50	5.19e-107	0.413474	0.735	0.311	1.65e-102	adult_noise
C330006A16Rik	7e-107	0.355144	0.275	0	2.23e-102	adult_noise
Tax1bp1	8.37e-107	-0.866256	0.802	0.792	2.66e-102	adult_noise
Zc3h12b	1.39e-106	-0.348688	0.016	0.142	4.41e-102	adult_noise
Tbx1	1.55e-106	-0.769467	0.178	0.408	4.92e-102	adult_noise
Coq7	1.71e-106	0.458013	0.698	0.289	5.44e-102	adult_noise
Tspan4	1.91e-106	0.482808	0.575	0.195	6.06e-102	adult_noise
Gm11808	2.09e-106	0.447736	0.626	0.235	6.64e-102	adult_noise
Capza2	3.03e-106	0.4877	0.837	0.453	9.64e-102	adult_noise
Snx1	3.93e-106	0.501825	0.712	0.315	1.25e-101	adult_noise
Ncor1	4.06e-106	-0.733629	0.685	0.737	1.29e-101	adult_noise
Itih5	4.43e-106	-2.39596	0.14	0.346	1.41e-101	adult_noise
2810403A07Rik	5.25e-106	0.353929	0.273	0	1.67e-101	adult_noise
Zfp462	6.06e-106	-0.708807	0.168	0.386	1.93e-101	adult_noise
Wdfy3	9.4e-106	-0.696906	0.196	0.413	2.99e-101	adult_noise
Emp1	9.55e-106	0.707828	0.482	0.134	3.03e-101	adult_noise
Prkaca	1.15e-105	0.419373	0.594	0.207	3.64e-101	adult_noise
Fam134c	1.57e-105	0.348359	0.272	0	4.99e-101	adult_noise
Wars	1.57e-105	0.347954	0.272	0	4.99e-101	adult_noise
Ggps1	2.03e-105	-0.60436	0.132	0.344	6.45e-101	adult_noise
BC005537	2.18e-105	0.476182	0.713	0.304	6.92e-101	adult_noise
H2-Q4	2.23e-105	0.561866	0.404	0.082	7.08e-101	adult_noise
Fli1	2.42e-105	-0.487438	0.041	0.203	7.69e-101	adult_noise
Cml1	2.71e-105	0.36797	0.272	0	8.63e-101	adult_noise
Sec13	3.05e-105	0.42106	0.569	0.186	9.7e-101	adult_noise
Slc9a3r1	3.2e-105	0.414232	0.484	0.127	1.02e-100	adult_noise
Kdm4c	5.76e-105	-0.555232	0.098	0.297	1.83e-100	adult_noise
Casp3	9.44e-105	-0.308837	0.021	0.155	3e-100	adult_noise
Unc13b	1.24e-104	-0.470857	0.043	0.206	3.94e-100	adult_noise
Pak2	1.7e-104	-0.768691	0.476	0.614	5.39e-100	adult_noise
Wwc2	1.77e-104	-0.733543	0.239	0.45	5.62e-100	adult_noise
Sdha	1.98e-104	0.473898	0.911	0.578	6.28e-100	adult_noise
Slc1a3	1.99e-104	-1.15522	0.118	0.325	6.31e-100	adult_noise
Slc24a2	2.19e-104	-1.54488	0.184	0.388	6.96e-100	adult_noise
Psat1	2.25e-104	0.436702	0.39	0.067	7.14e-100	adult_noise
Rpl5	4.03e-104	-1.37159	0.892	0.818	1.28e-99	adult_noise
Babam1	6.03e-104	0.430743	0.677	0.27	1.92e-99	adult_noise
Rsl24d1	9.49e-104	0.376714	0.476	0.121	3.02e-99	adult_noise
Ahnak	1.14e-103	0.62375	0.789	0.409	3.62e-99	adult_noise
C1d	1.23e-103	0.409216	0.586	0.199	3.91e-99	adult_noise
Rbm8a	1.52e-103	0.489139	0.806	0.414	4.82e-99	adult_noise
Clint1	1.71e-103	-0.857205	0.352	0.537	5.42e-99	adult_noise
Tjp1	1.82e-103	-1.42547	0.327	0.519	5.77e-99	adult_noise
Emc8	2.22e-103	0.42846	0.647	0.243	7.05e-99	adult_noise
Atp6v0e	2.43e-103	0.45219	0.956	0.698	7.72e-99	adult_noise
Eif2s3y	2.81e-103	0.376958	0.465	0.113	8.94e-99	adult_noise
Pmepa1	2.84e-103	-0.449364	0.046	0.21	9.04e-99	adult_noise
Bckdk	3.81e-103	0.404297	0.578	0.192	1.21e-98	adult_noise
Idh3g	4.5e-103	0.449908	0.733	0.324	1.43e-98	adult_noise
Agtrap	4.82e-103	0.504573	0.687	0.304	1.53e-98	adult_noise
Ddx23	6.2e-103	-0.391683	0.041	0.2	1.97e-98	adult_noise
Smurf2	8.79e-103	-0.638998	0.134	0.342	2.8e-98	adult_noise
Aamp	9.38e-103	0.470831	0.823	0.432	2.98e-98	adult_noise
M6pr	1.26e-102	0.41767	0.628	0.235	3.99e-98	adult_noise
Lamtor5	1.5e-102	0.457978	0.853	0.481	4.78e-98	adult_noise
Zfc3h1	1.52e-102	-0.612297	0.129	0.337	4.83e-98	adult_noise
Sccpdh	1.87e-102	0.387752	0.436	0.096	5.93e-98	adult_noise
Mrps12	2.16e-102	0.420076	0.742	0.318	6.87e-98	adult_noise
Cdc37	2.23e-102	0.4851	0.842	0.473	7.09e-98	adult_noise
Gab2	2.57e-102	-0.602115	0.085	0.276	8.18e-98	adult_noise
Gm6483	2.68e-102	0.351077	0.266	0	8.51e-98	adult_noise
Zfp608	3.08e-102	-0.534439	0.08	0.268	9.78e-98	adult_noise
Fkbp9	3.6e-102	0.452425	0.694	0.293	1.14e-97	adult_noise
Timm13	5.62e-102	0.452066	0.93	0.622	1.79e-97	adult_noise
Mrpl27	5.73e-102	0.424669	0.666	0.265	1.82e-97	adult_noise
Tubb6	6.5e-102	0.434407	0.281	0.009	2.07e-97	adult_noise
Rhou	6.75e-102	-0.902586	0.186	0.401	2.15e-97	adult_noise
Fam13c	6.97e-102	-0.311767	0.017	0.141	2.22e-97	adult_noise
Rabgap1l	8.75e-102	-0.783058	0.194	0.409	2.78e-97	adult_noise
Necap2	8.82e-102	0.395358	0.546	0.172	2.8e-97	adult_noise
Spire1	1.08e-101	-1.07044	0.336	0.516	3.43e-97	adult_noise
Josd2	1.33e-101	0.479707	0.811	0.394	4.23e-97	adult_noise
Cox7b	1.7e-101	0.46298	0.974	0.74	5.4e-97	adult_noise
Pan3	1.75e-101	-0.670257	0.177	0.39	5.57e-97	adult_noise
Dap	1.93e-101	0.354997	0.777	0.347	6.13e-97	adult_noise
Fam49a	1.94e-101	0.341898	0.264	0	6.18e-97	adult_noise
Oat	2.83e-101	0.518227	0.878	0.538	9e-97	adult_noise
Ndufa8	2.91e-101	0.448172	0.926	0.601	9.24e-97	adult_noise
Kif16b	3.11e-101	-0.72714	0.208	0.421	9.9e-97	adult_noise
Suv420h1	3.34e-101	0.335722	0.263	0	1.06e-96	adult_noise
0610009O20Rik	3.34e-101	0.336708	0.263	0	1.06e-96	adult_noise
Kmt2e	5.13e-101	-0.749545	0.652	0.709	1.63e-96	adult_noise
Mid1	6.09e-101	-0.606306	0.046	0.207	1.93e-96	adult_noise
Ptgs2	6.19e-101	-0.370331	0.006	0.105	1.97e-96	adult_noise
Cdc42ep4	8.7e-101	0.422855	0.52	0.16	2.77e-96	adult_noise
As3mt	9.01e-101	0.390983	0.469	0.122	2.86e-96	adult_noise
Nck2	9.04e-101	-0.806125	0.126	0.327	2.87e-96	adult_noise
Rab1a	9.67e-101	0.472601	0.838	0.46	3.07e-96	adult_noise
Tmem251	1.35e-100	0.388349	0.441	0.102	4.29e-96	adult_noise
Pltp	1.36e-100	-0.846908	0.103	0.297	4.32e-96	adult_noise
Ptbp1	1.56e-100	0.427732	0.576	0.204	4.95e-96	adult_noise
Akt3	1.56e-100	-0.755944	0.226	0.43	4.96e-96	adult_noise
Dapk1	2.38e-100	-0.349136	0.023	0.157	7.56e-96	adult_noise
Plpp3	3.15e-100	-1.78701	0.35	0.524	1e-95	adult_noise
Sirt2	4.59e-100	0.464154	0.823	0.445	1.46e-95	adult_noise
Mtdh	5.47e-100	-0.718814	0.707	0.732	1.74e-95	adult_noise
Pdxdc1	5.51e-100	-0.513768	0.092	0.285	1.75e-95	adult_noise
Sepn1	7.04e-100	0.332253	0.26	0	2.24e-95	adult_noise
Atpif1	8.23e-100	0.459724	0.961	0.735	2.62e-95	adult_noise
Arid5b	8.81e-100	-1.20906	0.376	0.537	2.8e-95	adult_noise
Fhl2	1.04e-99	-0.403228	0.038	0.193	3.3e-95	adult_noise
Ralgps2	1.17e-99	-0.682568	0.124	0.324	3.73e-95	adult_noise
Ddx39	1.72e-99	0.343569	0.259	0	5.48e-95	adult_noise
Eml4	1.73e-99	-0.56056	0.112	0.312	5.51e-95	adult_noise
Rnf5	1.76e-99	0.397802	0.565	0.188	5.6e-95	adult_noise
Zfyve9	1.8e-99	-0.648987	0.182	0.393	5.72e-95	adult_noise
Pdxk	1.94e-99	0.418378	0.594	0.215	6.15e-95	adult_noise
Psmd2	2.08e-99	0.427612	0.709	0.309	6.61e-95	adult_noise
Glmp	2.16e-99	0.495873	0.886	0.527	6.87e-95	adult_noise
Ash1l	2.2e-99	-0.755659	0.47	0.607	6.99e-95	adult_noise
Tmx2	2.24e-99	0.430528	0.664	0.265	7.12e-95	adult_noise
Sipa1l1	2.29e-99	-0.793417	0.274	0.476	7.28e-95	adult_noise
Vps13c	2.83e-99	-0.501888	0.07	0.249	9e-95	adult_noise
Ddhd2	2.86e-99	-0.717203	0.17	0.378	9.09e-95	adult_noise
5031439G07Rik	3.11e-99	0.596377	0.908	0.604	9.88e-95	adult_noise
Dhx36	3.77e-99	-0.765439	0.341	0.523	1.2e-94	adult_noise
Spag7	3.99e-99	0.426183	0.68	0.279	1.27e-94	adult_noise
Ndufa4	5.41e-99	0.451117	0.996	0.896	1.72e-94	adult_noise
Sypl	5.57e-99	0.444554	0.841	0.449	1.77e-94	adult_noise
Praf2	5.57e-99	0.36702	0.402	0.081	1.77e-94	adult_noise
4732471J01Rik	6.01e-99	-0.286325	0.012	0.123	1.91e-94	adult_noise
Zic2	6.47e-99	-0.539425	0.06	0.233	2.06e-94	adult_noise
Trappc2l	1.05e-98	0.429531	0.783	0.38	3.34e-94	adult_noise
Lman2	1.18e-98	0.46423	0.802	0.412	3.75e-94	adult_noise
Ssfa2	1.23e-98	0.332543	0.258	0	3.9e-94	adult_noise
Rreb1	1.34e-98	-0.738485	0.152	0.359	4.26e-94	adult_noise
Slc10a6	1.45e-98	-0.348344	0.01	0.117	4.62e-94	adult_noise
Cmbl	1.66e-98	0.366402	0.431	0.096	5.29e-94	adult_noise
Mum1	1.75e-98	0.334328	0.257	0	5.57e-94	adult_noise
3110062M04Rik	2.09e-98	0.339173	0.257	0	6.66e-94	adult_noise
Nubp1	2.56e-98	0.357053	0.454	0.111	8.14e-94	adult_noise
Trib1	3.04e-98	0.589211	0.445	0.12	9.66e-94	adult_noise
Tm4sf1	3.79e-98	0.620356	0.487	0.151	1.21e-93	adult_noise
Mlec	4.61e-98	0.363535	0.772	0.355	1.47e-93	adult_noise
Dcxr	7.02e-98	0.365131	0.433	0.103	2.23e-93	adult_noise
Zfp182	7.88e-98	-0.397552	0.04	0.193	2.51e-93	adult_noise
Smc1a	8.73e-98	-0.831633	0.308	0.495	2.77e-93	adult_noise
mt-Nd6	1.48e-97	0.332991	0.255	0	4.71e-93	adult_noise
Tpgs1	2.26e-97	0.390282	0.522	0.16	7.2e-93	adult_noise
Crebbp	2.43e-97	-0.773034	0.444	0.586	7.73e-93	adult_noise
Rapgef2	3.01e-97	-0.649131	0.158	0.363	9.56e-93	adult_noise
Snx29	4.61e-97	-0.408666	0.046	0.204	1.46e-92	adult_noise
Pycard	6.91e-97	0.375936	0.456	0.114	2.2e-92	adult_noise
Sdhaf4	7.49e-97	0.412902	0.651	0.256	2.38e-92	adult_noise
Smim10l1	8.21e-97	0.450908	0.825	0.442	2.61e-92	adult_noise
Ssbp2	9.37e-97	-0.784051	0.282	0.472	2.98e-92	adult_noise
Srxn1	1.65e-96	0.584066	0.359	0.059	5.25e-92	adult_noise
Col4a3bp	1.77e-96	0.320405	0.253	0	5.62e-92	adult_noise
Plekhg1	1.98e-96	-0.722426	0.196	0.401	6.28e-92	adult_noise
BC004004	2.09e-96	0.405695	0.671	0.273	6.65e-92	adult_noise
Ctxn3	2.68e-96	1.53951	0.26	0.004	8.5e-92	adult_noise
Smad4	4.13e-96	-0.653269	0.191	0.398	1.31e-91	adult_noise
Txndc17	4.49e-96	0.450208	0.881	0.545	1.43e-91	adult_noise
Dusp19	4.81e-96	0.397955	0.512	0.153	1.53e-91	adult_noise
1110012L19Rik	5.11e-96	0.322193	0.252	0	1.62e-91	adult_noise
Abracl	6.03e-96	0.385912	0.647	0.248	1.92e-91	adult_noise
Tmem192	6.12e-96	0.37324	0.586	0.204	1.94e-91	adult_noise
Scaper	6.18e-96	-0.713911	0.18	0.386	1.97e-91	adult_noise
Gipc1	7.76e-96	0.387928	0.555	0.182	2.47e-91	adult_noise
Dgcr6	9.54e-96	0.447532	0.789	0.393	3.03e-91	adult_noise
Stim1	9.67e-96	-0.583802	0.14	0.343	3.07e-91	adult_noise
Dscr3	1.04e-95	0.320729	0.251	0	3.29e-91	adult_noise
Kctd8	1.2e-95	-0.565246	0.01	0.115	3.82e-91	adult_noise
Cox7a1	1.37e-95	0.378006	0.623	0.224	4.36e-91	adult_noise
Tomm40l	1.73e-95	0.321357	0.336	0.045	5.51e-91	adult_noise
Lypla1	1.84e-95	0.343559	0.462	0.119	5.85e-91	adult_noise
Ubl4a	2.8e-95	0.371226	0.498	0.149	8.91e-91	adult_noise
Aip	5.73e-95	0.391454	0.577	0.202	1.82e-90	adult_noise
Phf20l1	6.28e-95	-0.766603	0.325	0.51	2e-90	adult_noise
Tmem141	8.42e-95	0.370695	0.463	0.123	2.68e-90	adult_noise
D15Ertd621e	8.57e-95	0.308599	0.249	0	2.72e-90	adult_noise
Ubr2	9.93e-95	-0.713098	0.275	0.471	3.16e-90	adult_noise
Gpm6b	1.18e-94	-1.10308	0.633	0.668	3.76e-90	adult_noise
Arpc5	1.24e-94	0.456014	0.847	0.48	3.94e-90	adult_noise
Hspb2	1.34e-94	0.387639	0.357	0.058	4.25e-90	adult_noise
Smim20	1.41e-94	0.394597	0.708	0.299	4.49e-90	adult_noise
Bbs9	1.57e-94	-0.423378	0.052	0.213	4.98e-90	adult_noise
9930021J03Rik	1.65e-94	-0.683556	0.187	0.391	5.25e-90	adult_noise
Top1	1.93e-94	-0.671291	0.753	0.768	6.13e-90	adult_noise
Diablo	1.96e-94	0.378247	0.55	0.186	6.22e-90	adult_noise
Commd5	2.42e-94	0.335137	0.288	0.022	7.68e-90	adult_noise
Osbpl8	2.52e-94	-0.632494	0.142	0.341	8.01e-90	adult_noise
Bcat2	2.64e-94	0.447367	0.513	0.166	8.4e-90	adult_noise
Nsfl1c	2.98e-94	0.419413	0.622	0.249	9.48e-90	adult_noise
Cep95	3.64e-94	-0.320728	0.028	0.162	1.16e-89	adult_noise
Sdf4	3.7e-94	0.447676	0.802	0.417	1.17e-89	adult_noise
Pou3f4	3.72e-94	-1.09447	0.129	0.327	1.18e-89	adult_noise
Slc16a10	4.33e-94	-0.725928	0.116	0.308	1.37e-89	adult_noise
Shisa4	4.36e-94	0.36823	0.373	0.069	1.39e-89	adult_noise
Strn3	5.81e-94	-0.763951	0.53	0.635	1.85e-89	adult_noise
Zmym4	6.07e-94	-0.6953	0.179	0.382	1.93e-89	adult_noise
Cdc34	6.6e-94	0.374596	0.497	0.148	2.1e-89	adult_noise
Ppp2r1a	8.12e-94	0.418801	0.685	0.299	2.58e-89	adult_noise
Hist1h4h	8.39e-94	0.35559	0.247	0	2.67e-89	adult_noise
Cwc15	9.27e-94	0.446118	0.816	0.439	2.95e-89	adult_noise
Chp1	1.05e-93	0.381678	0.682	0.296	3.34e-89	adult_noise
Rock2	1.07e-93	-0.783016	0.289	0.478	3.4e-89	adult_noise
Oas1a	1.19e-93	0.370315	0.28	0.017	3.79e-89	adult_noise
Dusp5	1.26e-93	0.623989	0.285	0.022	4.02e-89	adult_noise
2200002D01Rik	1.31e-93	0.855439	0.256	0.006	4.18e-89	adult_noise
Cdk12	1.54e-93	-0.681208	0.239	0.44	4.9e-89	adult_noise
Lrch1	1.74e-93	-0.667752	0.136	0.334	5.52e-89	adult_noise
Psap	1.87e-93	0.431887	0.989	0.86	5.93e-89	adult_noise
Il3ra	1.88e-93	0.338876	0.358	0.058	5.97e-89	adult_noise
Mrps18c	2.11e-93	0.404284	0.7	0.304	6.7e-89	adult_noise
Efemp2	2.19e-93	0.413054	0.679	0.286	6.97e-89	adult_noise
Igfbp7	2.28e-93	0.427079	0.433	0.109	7.26e-89	adult_noise
Tmem167b	2.31e-93	0.331221	0.412	0.093	7.35e-89	adult_noise
Snrnp25	2.74e-93	0.322336	0.381	0.074	8.72e-89	adult_noise
Cdk2ap2	3.01e-93	0.440219	0.633	0.251	9.57e-89	adult_noise
Rsf1	3.34e-93	-0.714081	0.284	0.472	1.06e-88	adult_noise
Zcchc6	4.83e-93	0.302793	0.245	0	1.53e-88	adult_noise
Chkb	5.62e-93	0.376496	0.461	0.127	1.79e-88	adult_noise
Nudt14	5.7e-93	0.327008	0.387	0.076	1.81e-88	adult_noise
Sh3rf1	6.22e-93	-0.513394	0.087	0.269	1.98e-88	adult_noise
Plcb4	7.73e-93	-0.79035	0.224	0.421	2.46e-88	adult_noise
Ptma	7.96e-93	0.454083	0.997	0.919	2.53e-88	adult_noise
Zfp706	8.13e-93	0.424832	0.79	0.396	2.58e-88	adult_noise
Sh3glb2	9.12e-93	0.340255	0.49	0.145	2.9e-88	adult_noise
Hdgf	1.46e-92	0.477163	0.82	0.472	4.64e-88	adult_noise
Dnajb4	1.67e-92	0.471243	0.613	0.244	5.3e-88	adult_noise
Frmd6	2.11e-92	-0.790847	0.157	0.353	6.71e-88	adult_noise
Dohh	2.13e-92	0.360362	0.521	0.164	6.78e-88	adult_noise
Adprhl2	2.76e-92	0.30992	0.244	0	8.78e-88	adult_noise
Ncoa1	2.98e-92	-0.793264	0.303	0.486	9.48e-88	adult_noise
Scaf11	3.19e-92	-0.73347	0.463	0.594	1.01e-87	adult_noise
Xpnpep1	3.32e-92	0.896049	0.6	0.25	1.05e-87	adult_noise
Pdlim1	3.42e-92	0.326803	0.261	0.009	1.09e-87	adult_noise
2310011J03Rik	4.26e-92	0.362195	0.578	0.207	1.35e-87	adult_noise
Ppp3r1	4.47e-92	0.361188	0.508	0.158	1.42e-87	adult_noise
Smim1	4.97e-92	0.329859	0.498	0.145	1.58e-87	adult_noise
Vgll4	5.61e-92	-0.691481	0.259	0.459	1.78e-87	adult_noise
Fxyd6	5.9e-92	-1.02403	0.148	0.34	1.88e-87	adult_noise
Pdrg1	8.67e-92	0.390586	0.673	0.281	2.75e-87	adult_noise
Rps23	1.28e-91	0.411325	0.999	0.937	4.08e-87	adult_noise
Itsn2	1.77e-91	-0.679098	0.165	0.363	5.62e-87	adult_noise
Gm13251	3.15e-91	0.311365	0.241	0	1e-86	adult_noise
Ahsa1	3.2e-91	0.405095	0.61	0.24	1.02e-86	adult_noise
Slc38a6	3.34e-91	-0.380112	0.041	0.189	1.06e-86	adult_noise
Gdi1	3.85e-91	0.399239	0.672	0.285	1.22e-86	adult_noise
Syngr1	4.32e-91	0.527758	0.94	0.546	1.37e-86	adult_noise
Pnkd	4.39e-91	0.428076	0.871	0.514	1.39e-86	adult_noise
Rcor1	4.84e-91	-0.603678	0.143	0.338	1.54e-86	adult_noise
Gm12166	5.11e-91	0.308857	0.26	0.009	1.63e-86	adult_noise
Tusc2	5.29e-91	0.344688	0.493	0.147	1.68e-86	adult_noise
Ptpn4	5.45e-91	-0.532712	0.098	0.282	1.73e-86	adult_noise
Mrpl4	6.14e-91	0.374781	0.638	0.253	1.95e-86	adult_noise
Fam45a	6.31e-91	0.300064	0.241	0	2.01e-86	adult_noise
Zfp280d	9.1e-91	-0.616874	0.153	0.352	2.89e-86	adult_noise
Sh3bgrl	9.27e-91	0.438403	0.712	0.327	2.95e-86	adult_noise
Mllt10	1.11e-90	-0.724619	0.301	0.486	3.53e-86	adult_noise
Alkbh6	1.18e-90	0.339239	0.51	0.162	3.74e-86	adult_noise
Zfp638	1.35e-90	-0.725227	0.335	0.508	4.28e-86	adult_noise
Arpc4	1.53e-90	0.3964	0.718	0.332	4.88e-86	adult_noise
Myo9a	1.71e-90	-0.579012	0.129	0.322	5.43e-86	adult_noise
Prdm16	2.3e-90	-0.379122	0.009	0.108	7.3e-86	adult_noise
Lrrc8c	2.35e-90	-0.61362	0.075	0.247	7.46e-86	adult_noise
2023-03-08	3.57e-90	0.296606	0.239	0	1.13e-85	adult_noise
Tgoln1	3.59e-90	0.406042	0.846	0.471	1.14e-85	adult_noise
Tescl	4.14e-90	0.335376	0.24	0.001	1.32e-85	adult_noise
Eif4g2	7.99e-90	0.441778	0.953	0.741	2.54e-85	adult_noise
Smek1	1.01e-89	0.294996	0.238	0	3.2e-85	adult_noise
Tagln2	1.29e-89	0.428677	0.43	0.115	4.1e-85	adult_noise
Fnbp1	1.78e-89	-0.98944	0.549	0.633	5.67e-85	adult_noise
Glrx2	2.53e-89	0.37085	0.619	0.245	8.06e-85	adult_noise
Ubxn8	2.73e-89	0.316581	0.374	0.074	8.68e-85	adult_noise
Igf1r	2.96e-89	-0.844058	0.344	0.519	9.41e-85	adult_noise
Cyb5r1	3.01e-89	0.331518	0.359	0.066	9.58e-85	adult_noise
Slc35a4	3.54e-89	0.329645	0.41	0.101	1.13e-84	adult_noise
Dda1	3.81e-89	0.369473	0.547	0.193	1.21e-84	adult_noise
Fam49b	5.64e-89	0.296049	0.236	0	1.79e-84	adult_noise
Ebpl	6.7e-89	0.357194	0.521	0.172	2.13e-84	adult_noise
Eif4ebp2	8.31e-89	-0.447471	0.083	0.259	2.64e-84	adult_noise
Fndc3b	1.04e-88	-0.721863	0.296	0.477	3.31e-84	adult_noise
Nr2f2	1.15e-88	-1.29994	0.179	0.374	3.66e-84	adult_noise
Tap2	1.21e-88	0.394151	0.497	0.16	3.84e-84	adult_noise
Mpdu1	1.31e-88	0.366083	0.536	0.181	4.16e-84	adult_noise
Psmb10	1.35e-88	0.391005	0.416	0.108	4.29e-84	adult_noise
Adgra2	1.4e-88	-0.535036	0.07	0.237	4.44e-84	adult_noise
Smim12	1.53e-88	0.330515	0.556	0.19	4.88e-84	adult_noise
Lamtor4	3.19e-88	0.411076	0.895	0.553	1.01e-83	adult_noise
Rasal2	3.65e-88	-0.559779	0.095	0.273	1.16e-83	adult_noise
Twist1	4.19e-88	-0.461143	0.048	0.199	1.33e-83	adult_noise
Foxq1	4.91e-88	-0.350703	0.024	0.149	1.56e-83	adult_noise
Coprs	4.98e-88	0.301692	0.448	0.119	1.58e-83	adult_noise
Cnp	5e-88	0.314532	0.401	0.094	1.59e-83	adult_noise
Hmgcs1	6.61e-88	0.434632	0.495	0.158	2.1e-83	adult_noise
Hnrnpdl	7.26e-88	0.431997	0.864	0.512	2.31e-83	adult_noise
Tceb3	7.43e-88	0.293889	0.234	0	2.36e-83	adult_noise
Ankhd1	7.68e-88	-0.717982	0.271	0.458	2.44e-83	adult_noise
Nipsnap3b	8.23e-88	0.314905	0.394	0.087	2.61e-83	adult_noise
Nrxn1	8.78e-88	-0.8515	0.033	0.166	2.79e-83	adult_noise
Rpp21	9.16e-88	0.36129	0.575	0.209	2.91e-83	adult_noise
1810026J23Rik	1.05e-87	0.291388	0.233	0	3.33e-83	adult_noise
Polr2k	1.05e-87	0.407295	0.655	0.283	3.34e-83	adult_noise
Asap1	1.22e-87	-0.773678	0.367	0.527	3.86e-83	adult_noise
Rad23b	1.26e-87	0.375791	0.618	0.248	4e-83	adult_noise
Eif4a2	1.42e-87	0.460728	0.92	0.589	4.51e-83	adult_noise
Igtp	1.45e-87	0.403898	0.404	0.098	4.6e-83	adult_noise
Fn1	1.6e-87	-1.52828	0.155	0.348	5.09e-83	adult_noise
Ppp3ca	1.74e-87	-0.884573	0.518	0.605	5.52e-83	adult_noise
Ilk	2.05e-87	0.377235	0.648	0.276	6.52e-83	adult_noise
Tmtc1	2.29e-87	-0.310179	0.019	0.135	7.27e-83	adult_noise
Rsbn1l	2.58e-87	-0.701772	0.301	0.478	8.21e-83	adult_noise
Gng5	2.77e-87	0.417797	0.984	0.824	8.8e-83	adult_noise
1110034G24Rik	2.93e-87	0.296469	0.232	0	9.3e-83	adult_noise
2023-09-01	2.93e-87	0.308462	0.232	0	9.3e-83	adult_noise
Gsk3b	3.26e-87	-0.723174	0.617	0.676	1.04e-82	adult_noise
Psma7	3.28e-87	0.443483	0.914	0.638	1.04e-82	adult_noise
Dusp18	3.6e-87	0.38187	0.401	0.094	1.14e-82	adult_noise
Qpct	4.6e-87	0.513764	0.65	0.298	1.46e-82	adult_noise
Clptm1	4.88e-87	0.387197	0.671	0.291	1.55e-82	adult_noise
Cyc1	5.52e-87	0.428846	0.901	0.573	1.75e-82	adult_noise
Trappc6b	6.93e-87	0.412567	0.768	0.391	2.2e-82	adult_noise
Tob1	7.06e-87	0.610615	0.677	0.336	2.24e-82	adult_noise
Coro1b	8.19e-87	0.355089	0.54	0.186	2.6e-82	adult_noise
Rsbn1	8.79e-87	-0.617834	0.183	0.377	2.79e-82	adult_noise
Col23a1	8.79e-87	-0.575675	0.051	0.201	2.79e-82	adult_noise
Acap2	1.06e-86	-0.651816	0.217	0.408	3.37e-82	adult_noise
Nudt18	1.17e-86	0.296155	0.411	0.099	3.71e-82	adult_noise
[truncated: 2,091 more rows]
