# Supplementary material for: Identification of common stria vascularis cellular alteration in sensorineural hearing loss based on ScRNA-seq
Source: BMC Genomics. 2024 Feb 27;25:213. doi: 10.1186/s12864-024-10122-7 (PMC10897997; doi:10.1186/s12864-024-10122-7)
Supplement: Supplementary file 8 — Supplementary Material 8. [file 12864_2024_10122_MOESM8_ESM.xlsx]

## Sheet: adult_vs_aged.gsea
Table S2. List of GSEA enrichment on significant differentially expressed genes between adult and aged groups.
geneSet	description	link	enrichmentScore	normalizedEnrichmentScore	pValue	FDR	size	plotPath	leadingEdgeNum	leadingEdgeId	userId
WP1248	Oxidative phosphorylation	http://www.wikipathways.org/wpi/PathwayWidget.php?id=WP1248&label[]=ATP6&label[]=ATP8&label[]=Atp5a1&label[]=Atp5b&label[]=Atp5d&label[]=Atp5e&label[]=Atp5g1&label[]=Atp5g3&label[]=Atp5h&label[]=Atp5j&label[]=Atp5j2&label[]=Atp5k&label[]=Atp5l&label[]=Atp5o&label[]=ND1&label[]=ND2&label[]=ND3&label[]=ND4&label[]=ND4L&label[]=ND5&label[]=Ndufa11&label[]=Ndufa3&label[]=Ndufa4&label[]=Ndufa6&label[]…	-0.686227	-3.71716	0	0	42	./Project_wg_result1680457307_GSEA/WP1248.png	39	225887;66091;17995;68375;68198;66046;230075;68197;57423;78330;71679;67130;67264;66916;11958;11951;68342;11957;69875;595136;66377;17706;66043;11946;27425;17721;17720;17705;67126;11947;28080;228033;17992;407785;17719;17716;17718;66218;17717	ATP6;ATP8;Atp5a1;Atp5b;Atp5d;Atp5e;Atp5g1;Atp5g3;Atp5h;Atp5j;Atp5j2;Atp5k;Atp5l;Atp5o;ND1;ND2;ND3;ND4;ND4L;ND5;Ndufa11;Ndufa3;Ndufa4;Ndufa6;Ndufa8;Ndufb10;Ndufb2;Ndufb5;Ndufb6;Ndufb7;Ndufb8;Ndufb9;Ndufc1;Ndufc2;Ndufs5;Ndufs6;Ndufs8;Ndufv1;Ndufv3
WP295	Electron Transport Chain	http://www.wikipathways.org/wpi/PathwayWidget.php?id=WP295&label[]=ATP6&label[]=ATP8&label[]=Atp5a1&label[]=Atp5b&label[]=Atp5c1&label[]=Atp5d&label[]=Atp5e&label[]=Atp5g3&label[]=Atp5h&label[]=Atp5j&label[]=Atp5j2&label[]=Atp5k&label[]=Atp5l&label[]=Atp5o&label[]=COX2&label[]=COX3&label[]=CYTB&label[]=Cox17&label[]=Cox4i1&label[]=Cox5a&label[]=Cox5b&label[]=Cox6a1&label[]=Cox6b1&label[]=Cox6c&la…	-0.700556	-4.39894	0	0	70	./Project_wg_result1680457307_GSEA/WP295.png	59	66046;11740;67680;12856;230075;22273;68197;66414;57423;78330;71679;67130;66916;11958;11949;67530;22228;68342;11957;110323;595136;70316;66576;66377;17706;12868;66043;17711;11946;27425;17721;12861;12865;17709;17720;17705;67126;11739;11947;22272;66142;12866;28080;66594;12864;66152;228033;17710;12859;54405;17992;12857;407785;17719;17716;17718;12858;66218;17717	ATP6;ATP8;Atp5a1;Atp5b;Atp5c1;Atp5d;Atp5e;Atp5g3;Atp5h;Atp5j;Atp5j2;Atp5k;Atp5l;Atp5o;COX2;COX3;CYTB;Cox17;Cox4i1;Cox5a;Cox5b;Cox6a1;Cox6b1;Cox6c;Cox7a1;Cox7a2;Cox7b;Cox8a;ND1;ND2;ND3;ND4;ND4L;ND5;Ndufa1;Ndufa12;Ndufa4;Ndufa6;Ndufab1;Ndufb10;Ndufb5;Ndufb6;Ndufb7;Ndufb9;Ndufc1;Ndufc2;Ndufs5;Ndufs6;Ndufv3;Sdhb;Slc25a4;Slc25a5;Ucp2;Uqcr10;Uqcr11;Uqcrb;Uqcrc1;Uqcrh;Uqcrq
WP157	Glycolysis and Gluconeogenesis	http://www.wikipathways.org/wpi/PathwayWidget.php?id=WP157&label[]=Aldoa&label[]=Eno1&label[]=Got1&label[]=Got2&label[]=Gpi1&label[]=Ldhb&label[]=Mdh1&label[]=Mdh2&label[]=Mpc1&label[]=Mpc2&label[]=Pfkl&label[]=Pgam1&label[]=Pgk1&label[]=Pkm&label[]=Tpi1&colors=%23FFA83E,%23FFCA8A,%23FFCA8A,%23FFC988,%23FFD19A,%23FF8C02,%23FFA840,%23FFD39E,%23FFCB8C,%23FFA334,%23FFB55C,%23FFAE4C,%23FFB45A,%23FF9A…	-0.655556	-2.49097	0	0.000522004	15	./Project_wg_result1680457307_GSEA/WP157.png	15	17448;14751;55951;13806;14718;14719;21991;18641;18655;18648;17449;11674;70456;18746;16832	Aldoa;Eno1;Got1;Got2;Gpi1;Ldhb;Mdh1;Mdh2;Mpc1;Mpc2;Pfkl;Pgam1;Pgk1;Pkm;Tpi1
WP163	Cytoplasmic Ribosomal Proteins	http://www.wikipathways.org/wpi/PathwayWidget.php?id=WP163&label[]=Rpl10&label[]=Rpl10a&label[]=Rpl11&label[]=Rpl12&label[]=Rpl13&label[]=Rpl13a&label[]=Rpl15&label[]=Rpl17&label[]=Rpl18a&label[]=Rpl19&label[]=Rpl21&label[]=Rpl22&label[]=Rpl23a&label[]=Rpl26&label[]=Rpl27a&label[]=Rpl28&label[]=Rpl30&label[]=Rpl32&label[]=Rpl35&label[]=Rpl35a&label[]=Rpl36a&label[]=Rpl37&label[]=Rpl37a&label[]=Rp…	0.44991	2.30675	0	0.00116085	57	./Project_wg_result1680457307_GSEA/WP163.png	55	20088;16785;56040;110954;20085;20116;66489;19933;19946;20005;269261;27050;67427;20104;26451;20091;67671;20103;76808;66481;19981;57294;268449;20054;67186;66475;319195;67097;19896;20042;20055;20115;19982;67281;19989;19934;267019;270106;67248;68052;19941;16898;26961;22121;67025;57808;20044;66480;20102;20090;19921;75617;27207;19951;19943	Rpl10;Rpl10a;Rpl11;Rpl12;Rpl13;Rpl13a;Rpl15;Rpl17;Rpl18a;Rpl19;Rpl21;Rpl22;Rpl23a;Rpl26;Rpl27a;Rpl28;Rpl30;Rpl32;Rpl35;Rpl35a;Rpl36a;Rpl37;Rpl37a;Rpl38;Rpl39;Rpl7;Rpl8;Rpl9;Rplp1;Rplp2;Rps10;Rps11;Rps12;Rps13;Rps14;Rps15;Rps15a;Rps16;Rps19;Rps2;Rps20;Rps21;Rps23;Rps24;Rps25;Rps27;Rps29;Rps3;Rps3a1;Rps4x;Rps5;Rps6;Rps7;Rps8;Rpsa
WP2872	White fat cell differentiation	http://www.wikipathways.org/wpi/PathwayWidget.php?id=WP2872&label[]=Cebpb&label[]=Cebpd&label[]=Ebf1&label[]=Klf2&label[]=Klf4&label[]=Nr2f2&colors=%2383ABCC,%23548BB9,%234782B4,%2373A0C6,%2391B5D2,%2399BAD5	0.893978	2.26475	0	0.00116085	6	./Project_wg_result1680457307_GSEA/WP2872.png	6	13591;12609;16598;12608;16600;11819	Cebpb;Cebpd;Ebf1;Klf2;Klf4;Nr2f2
WP1253	Type II interferon signaling (IFNG)	http://www.wikipathways.org/wpi/PathwayWidget.php?id=WP1253&label[]=Eif2ak2&label[]=Icam1&label[]=Irf1&label[]=Isg15&label[]=Socs1&label[]=Socs3&label[]=Stat2&colors=%23C9DAE9,%23B3CBE0,%234682B4,%2394B7D3,%2384ACCD,%23B4CCE0,%23C3D6E6	0.620651	1.95946	0.00175747	0.0305692	11	./Project_wg_result1680457307_GSEA/WP1253.png	7	16362;12703;100038882;15894;12702;20847;19106	Eif2ak2;Icam1;Irf1;Isg15;Socs1;Socs3;Stat2
WP572	EGFR1 Signaling Pathway	http://www.wikipathways.org/wpi/PathwayWidget.php?id=WP572&label[]=Cav1&label[]=Cebpb&label[]=Fos&label[]=Grb14&label[]=Jun&label[]=Jund&label[]=Plscr1&label[]=Rgs16&label[]=Socs1&label[]=Socs3&label[]=Stat2&label[]=Stat3&colors=%23A4C1DA,%2383ABCC,%2383ABCC,%239EBED8,%23A7C3DB,%2381AACC,%239BBCD6,%2373A0C6,%234782B4,%238EB3D1,%23A4C1DA,%23A1C0D9	0.43733	1.89404	0.00327332	0.0373795	28	./Project_wg_result1680457307_GSEA/WP572.png	12	12703;19734;16478;12608;14281;12702;22038;50915;20848;20847;12389;16476	Cav1;Cebpb;Fos;Grb14;Jun;Jund;Plscr1;Rgs16;Socs1;Socs3;Stat2;Stat3
WP2432	Spinal Cord Injury	http://www.wikipathways.org/wpi/PathwayWidget.php?id=WP2432&label[]=Anxa1&label[]=Btg2&label[]=Cd47&label[]=Chst11&label[]=Cxcl1&label[]=Egr1&label[]=Fos&label[]=Icam1&label[]=Nr4a1&label[]=Rhob&label[]=Zfp36&colors=%236194BF,%236093BE,%238AB0CF,%23A0BFD8,%234782B4,%234D86B6,%23538AB9,%236395BF,%238EB3D1,%23A0BFD8,%236093BE	0.538174	1.90831	0.00334448	0.0388886	16	./Project_wg_result1680457307_GSEA/WP2432.png	11	14825;13653;14281;22695;12227;16952;15894;16423;15370;58250;11852	Anxa1;Btg2;Cd47;Chst11;Cxcl1;Egr1;Fos;Icam1;Nr4a1;Rhob;Zfp36
WP447	Adipogenesis genes	http://www.wikipathways.org/wpi/PathwayWidget.php?id=WP447&label[]=Cebpb&label[]=Cebpd&label[]=Ebf1&label[]=Gadd45b&label[]=Id3&label[]=Il6st&label[]=Lifr&label[]=Nr2f1&label[]=Socs1&label[]=Socs3&label[]=Stat2&label[]=Stat3&label[]=Twist1&colors=%238DB2D0,%236496C0,%23578DBB,%2393B6D3,%234782B4,%23B7CEE2,%23B4CCE0,%23ABC6DD,%23578DBB,%2399BAD5,%23ABC6DD,%23AAC5DC,%23B6CDE1	0.45239	1.85724	0.00809061	0.043532	25	./Project_wg_result1680457307_GSEA/WP447.png	13	15903;13591;12703;12609;12608;17873;12702;20848;13865;20847;16880;22160;16195	Cebpb;Cebpd;Ebf1;Gadd45b;Id3;Il6st;Lifr;Nr2f1;Socs1;Socs3;Stat2;Stat3;Twist1

## Sheet: adult_vs_cisplatin.gsea
Table S2. List of GSEA enrichment on significant differentially expressed genes between adult and cisplatin groups.
geneSet	description	link	enrichmentScore	normalizedEnrichmentScore	pValue	FDR	size	plotPath	leadingEdgeNum	leadingEdgeId	userId
WP385	Myometrial Relaxation and Contraction Pathways	http://www.wikipathways.org/wpi/PathwayWidget.php?id=WP385&label[]=Atf3&label[]=Fos&label[]=Gnas&label[]=Igfbp2&label[]=Igfbp5&label[]=Itpr1&label[]=Itpr2&label[]=Jun&label[]=Pde4b&label[]=Pde4d&label[]=Rgs16&label[]=Rgs2&label[]=Rgs6&colors=%23FFB358,%23FF8C00,%23FFE6C8,%23FFCF96,%23FFD9AC,%23FFE4C4,%23FFD4A0,%23FFAD4A,%23FFC682,%23FFB358,%23FFCE92,%23FFD39E,%23FFD8AA	-0.616293	-2.23477	0	0.00113588	40	./Project_wg_result1680458320_GSEA/WP385.png	13	14683;16438;16011;50779;16439;19735;16008;19734;18578;11910;238871;16476;14281	Atf3;Fos;Gnas;Igfbp2;Igfbp5;Itpr1;Itpr2;Jun;Pde4b;Pde4d;Rgs16;Rgs2;Rgs6
WP295	Electron Transport Chain	http://www.wikipathways.org/wpi/PathwayWidget.php?id=WP295&label[]=ATP6&label[]=Atp5g2&label[]=COX1&label[]=COX2&label[]=COX3&label[]=CYTB&label[]=ND1&label[]=ND2&label[]=ND3&label[]=ND4&label[]=ND4L&label[]=ND5&colors=%23FF8C00,%23FFE2BE,%23FF9F2A,%23FF910C,%23FF8D04,%23FF981C,%23FFA334,%23FF9F2C,%23FFCB8C,%23FF9F2A,%23FFD8AA,%23FFC37A	-0.553225	-2.25011	0	0.00227176	71	./Project_wg_result1680458320_GSEA/WP295.png	12	67942;17720;17718;17721;17716;17717;17708;17719;17711;17709;17710;17705	ATP6;Atp5g2;COX1;COX2;COX3;CYTB;ND1;ND2;ND3;ND4;ND4L;ND5
WP3654	Novel Jun-Dmp1 Pathway	http://www.wikipathways.org/wpi/PathwayWidget.php?id=WP3654&label[]=Fos&label[]=Jun&label[]=Junb&colors=%23FF8C00,%23FFAD4A,%23FF9C24	-0.823015	-2.15174	0	0.00227176	9	./Project_wg_result1680458320_GSEA/WP3654.png	3	16476;16477;14281	Fos;Jun;Junb
WP509	Nuclear Receptors	http://www.wikipathways.org/wpi/PathwayWidget.php?id=WP509&label[]=Esrrb&label[]=Nr2f1&label[]=Nr2f2&label[]=Nr4a1&label[]=Rarb&label[]=Ror1&label[]=Rora&label[]=Thrb&colors=%23FFDBB0,%23FFD5A2,%23FFCC8E,%23FF981C,%23FF971A,%23FFCD90,%23FF8C00,%23FFDAAE	-0.797328	-2.12054	0	0.0028397	11	./Project_wg_result1680458320_GSEA/WP509.png	8	26380;21834;13865;26563;11819;15370;218772;19883	Esrrb;Nr2f1;Nr2f2;Nr4a1;Rarb;Ror1;Rora;Thrb
WP2872	White fat cell differentiation	http://www.wikipathways.org/wpi/PathwayWidget.php?id=WP2872&label[]=Cebpb&label[]=Cebpd&label[]=Ebf1&label[]=Klf2&label[]=Nr2f2&label[]=Rora&colors=%23FFAA44,%23FF8F08,%23FFB050,%23FF8C00,%23FFD4A0,%23FF9D26	-0.728917	-2.10368	0	0.00340764	14	./Project_wg_result1680458320_GSEA/WP2872.png	6	11819;13591;12608;19883;12609;16598	Cebpb;Cebpd;Ebf1;Klf2;Nr2f2;Rora
WP108	Selenium metabolism/Selenoproteins	http://www.wikipathways.org/wpi/PathwayWidget.php?id=WP108&label[]=Fos&label[]=Jun&label[]=Rpl30&label[]=Selenok&label[]=Selenom&label[]=Selenop&label[]=Selenos&label[]=Selenot&label[]=Selenow&colors=%23FF8C00,%23FFAD4A,%23FFE7CA,%23FFC988,%23FFDFB8,%23FF981C,%23FFDFB8,%23FFEAD0,%23FFD4A0	-0.690509	-2.08886	0	0.00359696	17	./Project_wg_result1680458320_GSEA/WP108.png	9	69227;19946;114679;109815;20364;80795;16476;20363;14281	Fos;Jun;Rpl30;Selenok;Selenom;Selenop;Selenos;Selenot;Selenow
WP1248	Oxidative phosphorylation	http://www.wikipathways.org/wpi/PathwayWidget.php?id=WP1248&label[]=ATP6&label[]=Atp5g2&label[]=ND1&label[]=ND2&label[]=ND3&label[]=ND4&label[]=ND4L&label[]=ND5&colors=%23FF8C00,%23FFE2BE,%23FFA334,%23FF9F2C,%23FFCB8C,%23FF9F2A,%23FFD8AA,%23FFC37A	-0.557672	-2.07037	0	0.0038336	43	./Project_wg_result1680458320_GSEA/WP1248.png	8	67942;17720;17718;17721;17716;17717;17719;17705	ATP6;Atp5g2;ND1;ND2;ND3;ND4;ND4L;ND5
WP1272	Selenium Micronutrient Network	http://www.wikipathways.org/wpi/PathwayWidget.php?id=WP1272&label[]=COX1&label[]=COX2&label[]=Selenok&label[]=Selenop&colors=%23FF991E,%23FF8C00,%23FFD9AC,%23FFB862	-0.850905	-2.07256	0	0.00438126	8	./Project_wg_result1680458320_GSEA/WP1272.png	4	80795;20363;17708;17709	COX1;COX2;Selenok;Selenop
WP2432	Spinal Cord Injury	http://www.wikipathways.org/wpi/PathwayWidget.php?id=WP2432&label[]=Btg2&label[]=Cxcl1&label[]=Egr1&label[]=Fos&label[]=Nr4a1&label[]=Zfp36&colors=%23FFAC48,%23FFCF94,%23FFAF4E,%23FF8C00,%23FFC682,%23FFBD6E	-0.612803	-2.05071	0.0027894	0.00504836	25	./Project_wg_result1680458320_GSEA/WP2432.png	6	14825;15370;22695;13653;12227;14281	Btg2;Cxcl1;Egr1;Fos;Nr4a1;Zfp36
WP232	G Protein Signaling Pathways	http://www.wikipathways.org/wpi/PathwayWidget.php?id=WP232&label[]=Adcy2&label[]=Akap12&label[]=Akap13&label[]=Akap9&label[]=Gnaq&label[]=Gnas&label[]=Itpr1&label[]=Pde1c&label[]=Pde4b&label[]=Pde4d&label[]=Pde7b&label[]=Ppp3ca&label[]=Prkce&label[]=Prkd1&label[]=Rras&colors=%23FFE2BE,%23FF9F2A,%23FFE8CC,%23FFE2BE,%23FFE7CA,%23FFD9AC,%23FFD6A4,%23FFBB6A,%23FFA840,%23FF8C00,%23FFC682,%23FFDCB2,%23…	-0.587182	-2.01943	0	0.00681529	29	./Project_wg_result1680458320_GSEA/WP232.png	15	75547;14682;18760;20130;100986;18754;210044;19055;14683;16438;29863;18575;18578;83397;238871	Adcy2;Akap12;Akap13;Akap9;Gnaq;Gnas;Itpr1;Pde1c;Pde4b;Pde4d;Pde7b;Ppp3ca;Prkce;Prkd1;Rras
WP493	MAPK signaling pathway	http://www.wikipathways.org/wpi/PathwayWidget.php?id=WP493&label[]=Akt3&label[]=Dusp1&label[]=Fos&label[]=Hspa1a&label[]=Hspa8&label[]=Jun&label[]=Jund&label[]=Map4k3&label[]=Map4k4&label[]=Nlk&label[]=Nr4a1&label[]=Ppp3ca&colors=%23FFEAD0,%23FFD19A,%23FF8C00,%23FFB152,%23FFD4A0,%23FFAD4A,%23FFD6A4,%23FFEAD0,%23FFE7CA,%23FFDAAE,%23FFC682,%23FFE8CC	-0.498767	-1.89982	0.00527704	0.0247829	46	./Project_wg_result1680458320_GSEA/WP493.png	12	23797;225028;19055;26921;18099;16478;15481;19252;15370;193740;16476;14281	Akt3;Dusp1;Fos;Hspa1a;Hspa8;Jun;Jund;Map4k3;Map4k4;Nlk;Nr4a1;Ppp3ca
WP1983	Splicing factor NOVA regulated synaptic proteins	http://www.wikipathways.org/wpi/PathwayWidget.php?id=WP1983&label[]=Ank3&label[]=Aplp2&label[]=Atp2b1&label[]=Cask&label[]=Efna5&label[]=Epb41&label[]=Epb41l2&label[]=Gphn&label[]=Kcnma1&label[]=Mapk4&label[]=Neo1&label[]=Plcb4&colors=%23FFB050,%23FFE6C8,%23FFCC8E,%23FFE3C2,%23FFDBB0,%23FFD19A,%23FFDDB4,%23FF8C00,%23FFD7A6,%23FFE5C6,%23FFE6C8,%23FFD4A0	-0.614518	-1.84838	0.0135542	0.0392826	17	./Project_wg_result1680458320_GSEA/WP1983.png	12	18007;11804;225724;12361;13822;13640;16531;18798;269587;67972;11735;268566	Ank3;Aplp2;Atp2b1;Cask;Efna5;Epb41;Epb41l2;Gphn;Kcnma1;Mapk4;Neo1;Plcb4

## Sheet: adult_vs_noise.gsea
Table S2. List of GSEA enrichment on significant differentially expressed genes between adult and noise groups.
geneSet	description	link	enrichmentScore	normalizedEnrichmentScore	pValue	FDR	size	plotPath	leadingEdgeNum	leadingEdgeId	userId
WP157	Glycolysis and Gluconeogenesis	http://www.wikipathways.org/wpi/PathwayWidget.php?id=WP157&label[]=Aldoa&label[]=Eno1&label[]=Eno2&label[]=Gapdh&label[]=Gpi1&label[]=Ldha&label[]=Mdh2&label[]=Pdha1&label[]=Pfkl&label[]=Pgam1&label[]=Pkm&label[]=Tpi1&colors=%236093BE,%234682B4,%23C4D7E7,%2396B8D4,%23A0BFD8,%23A7C3DB,%23C1D5E6,%23C4D7E7,%23B7CEE2,%23B3CBE0,%23B1CADF,%236B9BC3	0.731048	2.6464	0	0	16	./Project_wg_result1680458438_GSEA/WP157.png	12	13806;11674;21991;14433;14751;16828;18746;18648;18641;17448;18597;13807	Aldoa;Eno1;Eno2;Gapdh;Gpi1;Ldha;Mdh2;Pdha1;Pfkl;Pgam1;Pkm;Tpi1
WP519	Proteasome Degradation	http://www.wikipathways.org/wpi/PathwayWidget.php?id=WP519&label[]=H2afz&label[]=Psma2&label[]=Psma3&label[]=Psma6&label[]=Psma7&label[]=Psmb1&label[]=Psmb10&label[]=Psmb2&label[]=Psmb6&label[]=Psmb7&label[]=Psmb8&label[]=Psmb9&label[]=Psmc1&label[]=Psmc2&label[]=Psmc3&label[]=Psmc4&label[]=Psmc5&label[]=Psmd2&label[]=Psmd4&label[]=Psmd8&label[]=Psme1&label[]=Psme2&label[]=Psme3&label[]=Rpn2&labe…	0.59834	2.51567	0	0	31	./Project_wg_result1680458438_GSEA/WP519.png	29	51788;66105;19188;19175;22187;19170;16913;19177;19184;19186;19179;56550;26443;57296;19166;19182;26444;21762;22210;19167;19171;22201;19181;19185;20014;26445;23996;16912;19192	H2afz;Psma2;Psma3;Psma6;Psma7;Psmb1;Psmb10;Psmb2;Psmb6;Psmb7;Psmb8;Psmb9;Psmc1;Psmc2;Psmc3;Psmc4;Psmc5;Psmd2;Psmd4;Psmd8;Psme1;Psme2;Psme3;Rpn2;Uba1;Ubb;Ube2b;Ube2d2a;Ube2d3
WP295	Electron Transport Chain	http://www.wikipathways.org/wpi/PathwayWidget.php?id=WP295&label[]=ATP6&label[]=COX1&label[]=COX2&label[]=COX3&label[]=CYTB&label[]=ND1&label[]=ND2&label[]=ND3&label[]=ND4&label[]=ND4L&label[]=ND5&colors=%23FF8C00,%23FF9F2A,%23FF910C,%23FF8D04,%23FF981C,%23FFA334,%23FF9F2C,%23FFCB8C,%23FF9F2A,%23FFD8AA,%23FFC37A	-0.555102	-2.52285	0	0	80	./Project_wg_result1680458438_GSEA/WP295.png	11	17720;17718;17721;17716;17717;17708;17719;17711;17709;17710;17705	ATP6;COX1;COX2;COX3;CYTB;ND1;ND2;ND3;ND4;ND4L;ND5
WP1248	Oxidative phosphorylation	http://www.wikipathways.org/wpi/PathwayWidget.php?id=WP1248&label[]=ATP6&label[]=ND1&label[]=ND2&label[]=ND3&label[]=ND4&label[]=ND4L&label[]=ND5&colors=%23FF8C00,%23FFA334,%23FF9F2C,%23FFCB8C,%23FF9F2A,%23FFD8AA,%23FFC37A	-0.537984	-2.20023	0	0.00408403	47	./Project_wg_result1680458438_GSEA/WP1248.png	7	17720;17718;17721;17716;17717;17719;17705	ATP6;ND1;ND2;ND3;ND4;ND4L;ND5
WP1983	Splicing factor NOVA regulated synaptic proteins	http://www.wikipathways.org/wpi/PathwayWidget.php?id=WP1983&label[]=Ank3&label[]=Aplp2&label[]=Atp2b1&label[]=Cask&label[]=Clstn1&label[]=Efna5&label[]=Epb41&label[]=Epb41l2&label[]=Gphn&label[]=Kcnma1&label[]=Mapk4&label[]=Neo1&label[]=Plcb4&colors=%23FFA232,%23FFDEB6,%23FFBC6C,%23FFE2C0,%23FFE1BC,%23FFD39E,%23FFCC8E,%23FFE2BE,%23FF8C00,%23FFD7A6,%23FFE3C2,%23FFE2C0,%23FFD9AC	-0.707343	-2.13443	0.00152439	0.00414686	16	./Project_wg_result1680458438_GSEA/WP1983.png	13	225724;18007;12361;13822;65945;11804;18798;16531;13640;269587;67972;11735;268566	Ank3;Aplp2;Atp2b1;Cask;Clstn1;Efna5;Epb41;Epb41l2;Gphn;Kcnma1;Mapk4;Neo1;Plcb4
WP1272	Selenium Micronutrient Network	http://www.wikipathways.org/wpi/PathwayWidget.php?id=WP1272&label[]=COX1&label[]=COX2&label[]=Selenok&label[]=Selenop&colors=%23FF991E,%23FF8C00,%23FFD9AC,%23FFB862	-0.876455	-2.14544	0	0.00471234	7	./Project_wg_result1680458438_GSEA/WP1272.png	4	80795;20363;17708;17709	COX1;COX2;Selenok;Selenop
WP509	Nuclear Receptors	http://www.wikipathways.org/wpi/PathwayWidget.php?id=WP509&label[]=Esrrb&label[]=Nr2f1&label[]=Nr2f2&label[]=Nr4a1&label[]=Rarb&label[]=Ror1&label[]=Rora&label[]=Thrb&colors=%23FFCD90,%23FFD5A2,%23FFC682,%23FFC886,%23FF981C,%23FFCD90,%23FF8C00,%23FFDCB2	-0.73226	-2.20841	0	0.00518358	14	./Project_wg_result1680458438_GSEA/WP509.png	8	21834;13865;26380;26563;15370;11819;218772;19883	Esrrb;Nr2f1;Nr2f2;Nr4a1;Rarb;Ror1;Rora;Thrb
WP2872	White fat cell differentiation	http://www.wikipathways.org/wpi/PathwayWidget.php?id=WP2872&label[]=Cebpb&label[]=Cebpd&label[]=Ebf1&label[]=Klf2&label[]=Nr2f2&label[]=Rora&colors=%23FFD5A2,%23FF8C00,%23FFB862,%23FFB254,%23FFD098,%23FF9F2C	-0.698144	-2.08072	0	0.00769683	14	./Project_wg_result1680458438_GSEA/WP2872.png	6	12608;11819;13591;16598;19883;12609	Cebpb;Cebpd;Ebf1;Klf2;Nr2f2;Rora
WP374	Prostaglandin Synthesis and Regulation	http://www.wikipathways.org/wpi/PathwayWidget.php?id=WP374&label[]=Anxa1&label[]=Anxa2&label[]=Anxa3&label[]=Anxa4&label[]=Anxa5&label[]=S100a10&label[]=S100a6&colors=%23CADBE9,%239EBED8,%23D4E2ED,%23B1CADF,%23B9CFE2,%2386ADCD,%234682B4	0.672472	2.05215	0	0.0164429	10	./Project_wg_result1680458438_GSEA/WP374.png	7	20200;20194;12306;11746;11747;16952;11745	Anxa1;Anxa2;Anxa3;Anxa4;Anxa5;S100a10;S100a6
WP232	G Protein Signaling Pathways	http://www.wikipathways.org/wpi/PathwayWidget.php?id=WP232&label[]=Adcy2&label[]=Akap12&label[]=Akap9&label[]=Gnaq&label[]=Itpr1&label[]=Pde1c&label[]=Pde4b&label[]=Pde4d&label[]=Pde7b&label[]=Ppp3ca&label[]=Prkce&label[]=Prkd1&label[]=Rras&colors=%23FFE6C8,%23FFAE4C,%23FFDEB6,%23FFE8CC,%23FFD29C,%23FFCA8A,%23FFBC6C,%23FF8C00,%23FFCA8A,%23FFE2C0,%23FFE8CC,%23FFEAD0,%23FFE9CE	-0.496904	-1.8857	0.00728863	0.0436228	34	./Project_wg_result1680458438_GSEA/WP232.png	13	18760;20130;18754;14682;210044;19055;100986;16438;29863;18575;18578;83397;238871	Adcy2;Akap12;Akap9;Gnaq;Itpr1;Pde1c;Pde4b;Pde4d;Pde7b;Ppp3ca;Prkce;Prkd1;Rras
