# Supplementary material for: Identification of common stria vascularis cellular alteration in sensorineural hearing loss based on ScRNA-seq
Source: BMC Genomics. 2024 Feb 27;25:213. doi: 10.1186/s12864-024-10122-7 (PMC10897997; doi:10.1186/s12864-024-10122-7)
Supplement: Supplementary file 9 — Supplementary Material 9. [file 12864_2024_10122_MOESM9_ESM.xlsx]

## Sheet: Sheet1
Table S3 List of average log2FC of inflammatory factors in SNHL
Genes		avg_log2FC
	ARHL	NRHL	CRHL
Il10rb	-0.343389	0.692499	0.34463
Il6st	0.473787	0	0
Tnfaip6	1.02769	-4.27473	-4.36551
Tnfaip8	0.271032	0	0
Tnfrsf12a	0.253198	1.27161	1.15853
Tnfrsf11b	0.470865	-1.01378	-1.13196
Nfkbia	0.492541	-0.505191	-0.730584
Nfkbiz	0.680785	0	-0.692138
Nfkb1	0	-0.511712	-0.423616
